# Supplementary material for: Bosutinib Stimulates Macrophage Survival, Phagocytosis, and Intracellular Killing of Bacteria
Source: ACS Infect Dis. 2024 Apr 11;10(5):1725–38. doi: 10.1021/acsinfecdis.4c00086 (PMC11091880; doi:10.1021/acsinfecdis.4c00086)
Supplement: Supplementary file 2 — id4c00086_si_002.xlsx [file id4c00086_si_002.xlsx]

## Sheet: Supplementary data 1.xlsx
	logFC	logCPM	LR	PValue	RB1	RB2	RB3	RB4	BOS1	BOS2	BOS3	BOS4
Klf2	3.77007	5.77876	697.98	8.22e-154	2.72285	3.22172	3.028	3.15661	6.6582	6.68631	6.645	6.6926
Hal	3.56156	4.15924	143.059	5.71e-33	1.74787	2.1149	1.82355	1.71687	4.27729	5.29262	5.47149	4.70672
Cd97	3.33704	6.9698	337.211	2.58e-75	4.35464	4.55954	4.83151	4.39624	7.30282	8.05318	8.10219	7.70402
Glipr2	3.25485	1.52514	36.8168	1.3e-09	0	0.637161	0.9437	0.233815	1.44579	2.51733	2.6118	2.61396
Pira2	3.20124	4.46061	56.6064	5.32e-14	0	2.71208	3.25428	1.63751	4.83723	5.50141	5.50548	5.22298
Rhob	3.07181	1.53844	33.6763	6.51e-09	0.668715	0.244995	0.9437	0.434968	1.59047	2.12003	2.84206	2.61396
Pira1	3.01942	4.93167	224.764	8.26e-51	3.01362	2.79136	2.70945	3.09853	5.25053	5.64455	6.04172	5.91442
Itgb7	2.70954	6.23352	156.329	7.17e-36	3.60922	4.87374	4.39815	4.27036	6.51596	7.27762	7.18377	6.98376
Lilra6	2.48293	2.45451	50.7423	1.05e-12	0.91417	1.51141	1.62189	1.03959	2.81443	3.33008	3.5333	3.10436
Trib3	2.37796	3.80079	74.6465	5.63e-18	0.91417	3.03887	2.23076	2.47883	4.43892	4.72236	4.63228	4.36885
Atf5	2.22924	5.64473	138.35	6.11e-32	3.60922	4.61508	3.77584	4.46681	6.62077	6.31391	6.24318	6.26681
Cd300lg	2.16914	1.15949	22.2865	2.35e-06	0.372761	0.799381	0.547674	0.910503	1.59047	2.05316	1.99894	2.10581
Lilrb3	2.0843	6.16488	141.382	1.33e-32	4.92992	4.63671	5.16432	4.45529	6.45583	7.07975	7.04813	6.73126
Aldh1l2	2.01624	5.95025	198.272	4.98e-45	4.31245	4.7502	5.01781	4.43196	6.63335	6.67245	6.58003	6.629
Nfe2	2.01607	0.957151	17.4098	3.01e-05	0.91417	0.637161	0.299671	0.768723	1.95365	1.74958	1.86571	1.57659
Tsc22d3	1.98557	5.19232	166.304	4.75e-38	4.10564	3.94831	4.08148	3.69643	5.58874	5.95956	6.01837	5.82895
Entpd1	1.95205	0.463069	10.2871	0.00133961	0.91417	0	0.299671	0.611475	1.44579	0.988719	1.15969	1.65437
Apbb1	1.90565	1.46699	20.6957	5.38e-06	0.91417	0.945191	0.9437	1.03959	1.95365	1.98304	2.1209	2.61396
Mfsd7a	1.89528	1.33225	18.5166	1.68e-05	1.30693	0.799381	0.759233	0.768723	1.72195	1.90934	2.43495	2.10581
Fabp7	1.89525	0.56305	9.85672	0.00169212	0	0	1.10723	0.611475	0.896899	1.66254	1.3711	1.49438
Slc6a4	1.86487	2.53197	22.3524	2.27e-06	1.12387	2.34254	0.9437	1.79209	2.75426	3.6572	3.32066	2.896
Itgal	1.76151	6.70803	205.127	1.59e-46	5.4609	5.67692	5.68168	5.54672	7.10923	7.37152	7.518	7.29281
L1cam	1.74262	6.66368	216.097	6.42e-49	5.73294	5.31718	5.7201	5.49701	7.31067	7.21208	7.3395	7.26518
Gsg1	1.72356	0.683476	10.0502	0.00152334	0	0.799381	1.10723	0.233815	1.28497	1.47091	1.6395	1.49438
Id3	1.71242	3.02788	47.5483	5.37e-12	2.51532	1.68754	2.158	2.38476	3.73944	3.74456	3.65943	3.55328
Chac1	1.67765	3.20623	46.855	7.64e-12	1.98123	2.0519	2.89998	2.33532	3.91459	3.78633	3.83009	3.82961
Tmem254a	1.66878	0.545895	5.55833	0.018393	0.91417	0	0.759233	0.611475	1.72195	0.669619	2.06121	0.580783
Nod1	1.65697	1.40408	17.2751	3.23e-05	0.372761	1.31075	0.9437	1.15807	2.15323	2.18394	1.99894	2.16015
Cth	1.65156	2.67006	25.9159	3.57e-07	1.61532	2.17526	2.23076	1.55353	2.87219	3.67954	3.44264	3.04783
Lsp1	1.6509	7.04906	123.435	1.12e-28	6.05424	5.89003	6.0567	6.06561	7.12713	7.85764	7.89127	7.57745
Cd300e	1.6394	2.94159	42.41	7.4e-11	1.74787	2.39425	2.36613	1.99674	3.67598	3.54	3.65943	3.426
Arhgef3	1.61737	3.21018	43.7322	3.77e-11	2.51532	2.44417	2.158	2.47883	3.60961	4.13244	3.88277	3.59332
Klf7	1.59876	3.24232	42.08	8.76e-11	2.35828	2.28891	2.60383	2.52366	4.18913	3.46481	3.81209	3.92685
Pck2	1.57263	5.47501	88.3527	5.48e-21	3.80451	4.81803	4.48995	4.72854	6.1752	6.0308	5.91678	6.11
Trpm2	1.56694	1.98051	21.9584	2.79e-06	1.74787	1.41457	1.38739	1.36931	2.98121	2.61329	2.56958	2.44915
Col11a2	1.56422	0.552936	5.22575	0.0222549	1.30693	0.454363	0	0.611475	2.32853	0.837973	0.911877	1.21522
Fcna	1.5379	3.43069	31.1676	2.37e-08	1.98123	3.19281	1.9147	2.87457	3.70806	4.06615	4.07612	4.14464
Gm13375	1.53173	0.683877	8.41193	0.00372767	1.12387	0.454363	0.547674	0.611475	1.28497	1.12519	1.55546	1.72817
Pik3ip1	1.52618	2.37354	20.2162	6.92e-06	1.98123	1.51141	1.62189	1.9317	2.24354	3.33008	2.9774	3.10436
Smpdl3a	1.52182	5.88317	55.3122	1.03e-13	4.63698	5.08516	5.10749	4.94176	5.73602	6.75892	6.8014	6.226
Arid5a	1.51741	2.71745	33.3585	7.66e-09	1.98123	2.1149	2.30003	1.79209	3.26613	3.14981	3.46584	3.38094
Slc1a4	1.49243	3.55055	44.1328	3.07e-11	2.27285	3.071	3.06826	2.47883	4.16622	3.97877	4.07612	4.28575
Cbr2	1.48495	3.32368	30.2637	3.77e-08	2.65693	2.58434	2.65761	2.43256	3.22238	4.24157	4.17799	3.67023
Klhl33	1.45964	0.8608	8.04855	0.004554	0.91417	0.799381	0.299671	1.03959	2.15323	1.12519	1.46623	1.65437
Epha2	1.45908	2.35296	18.1429	2.05e-05	1.98123	1.31075	1.82355	2.05898	3.46693	2.90635	2.56958	2.92767
D930048N14Rik	1.4401	0.863779	8.43129	0.00368819	0.91417	0.637161	0.9437	0.768723	2.15323	1.24986	1.55546	1.49438
Stap2	1.43141	1.44215	13.884	0.000194446	0.91417	1.31075	1.10723	1.15807	1.72195	2.12003	2.23336	2.21252
Tmem154	1.42213	1.38373	10.186	0.00141515	1.46935	1.41457	0.759233	0.768723	2.24354	2.30384	1.46623	2.16015
Ezr	1.42195	7.1817	151.448	8.37e-35	6.23452	6.31583	6.50104	6.19597	7.52616	7.75881	7.84002	7.73791
Ptgs1	1.3887	0.922173	6.10105	0.0135101	1.46935	0	0.547674	1.15807	2.05689	1.47091	1.15969	1.86533
Ccnd2	1.3695	2.23474	14.2505	0.000160018	1.30693	2.1149	1.82355	1.55353	3.08256	2.51733	2.38713	3.21117
Gm17745	1.36665	1.06019	8.48339	0.00358404	1.12387	1.31075	0.547674	0.611475	1.28497	1.66254	1.86571	1.99058
Ehd2	1.36531	2.82566	15.8442	6.88e-05	0.91417	2.53911	2.80786	1.86358	3.13069	3.58803	3.41905	3.35788
Trem1	1.35383	0.137715	4.40604	0.035812	0.668715	0.799381	0.299671	0	1.10394	1.12519	1.0411	0.731949
Gm15417	1.35051	0.727514	6.7387	0.00943434	0.668715	0.637161	0.299671	1.15807	1.59047	1.12519	1.3711	1.72817
Trim16	1.34863	4.26169	62.8205	2.26e-15	3.77374	3.48283	3.56689	3.31802	4.53146	4.87535	4.92798	4.76924
Bbc3	1.34505	4.98863	39.7455	2.89e-10	4.10564	4.6894	3.32246	4.38414	5.30397	5.69477	5.60812	5.39711
2410066E13Rik	1.33761	0.5634	5.97373	0.0145205	0.91417	0.454363	0.299671	0.910503	1.10394	0.988719	1.6395	1.40719
Hspa1b	1.32699	3.327	24.6793	6.77e-07	2.18204	3.27786	2.158	2.69023	3.94182	3.86642	3.63916	4.01795
Tmem220	1.32503	-0.00541979	3.85267	0.0496669	0.668715	0.637161	0	0.233815	0.896899	0.669619	1.0411	0.868767
Rras	1.28115	3.85138	41.0104	1.51e-10	2.78588	3.22172	3.32246	3.29234	4.04589	4.43782	4.62199	4.27347
Ddit4	1.27773	2.89218	25.1876	5.2e-07	2.43894	2.1149	1.9147	2.72903	3.50395	3.43885	3.48868	3.33444
Tmem71	1.27705	0.434063	5.1114	0.0237691	0	0.454363	1.10723	0.611475	0.896899	1.24986	1.26926	1.3144
Gm14492	1.26737	2.25099	8.7909	0.00302736	2.35828	1.41457	0.9437	2.23105	3.30859	2.51733	2.17823	3.13181
Nedd9	1.26565	2.8438	20.497	5.97e-06	2.72285	1.60216	2.36613	2.43256	3.38993	3.14981	3.39508	3.57344
Ypel2	1.25482	1.94749	10.3162	0.00131868	1.98123	1.19888	1.72624	1.46436	2.15323	2.94375	2.76932	2.04935
Daam2	1.23628	1.4624	9.8244	0.00172212	1.46935	1.19888	0.759233	1.46436	2.24354	2.12003	1.71891	2.26305
Adh7	1.23447	1.61086	8.62777	0.00331076	0.91417	1.19888	1.82355	1.26755	1.72195	2.46685	2.56958	1.86533
1810033B17Rik	1.22578	2.34397	16.4468	5e-05	1.74787	1.84448	1.82355	2.11865	2.40879	2.86796	2.9774	3.13181
Fry	1.2226	5.32613	71.0042	3.56e-17	4.9159	4.53671	4.36621	4.68972	5.99193	5.55072	5.81202	5.88246
Trim47	1.22171	3.31712	19.0417	1.28e-05	2.35828	3.16331	2.80786	2.38476	3.17726	4.08301	4.09112	3.7072
Id1	1.21488	1.42593	7.57327	0.00592402	1.61532	1.07761	1.38739	0.910503	2.40879	1.36461	1.93386	2.3591
Gda	1.21385	6.86553	45.683	1.39e-11	5.87016	6.38456	6.24412	6.0233	6.74964	7.58775	7.66936	7.18882
4930507D05Rik	1.21116	0.730942	5.47421	0.0192991	0.91417	0.799381	0.299671	1.03959	1.59047	1.24986	1.79418	1.10872
Xdh	1.21062	6.30792	61.3777	4.71e-15	5.24236	5.7777	5.75135	5.54128	6.42239	6.94562	7.02293	6.67638
Adck3	1.196	1.18928	6.1252	0.0133268	0.668715	0.945191	0.9437	1.46436	0.896899	1.83167	2.28646	1.79838
Zfp534	1.18956	0.885034	6.16546	0.0130268	1.30693	0.637161	1.10723	0.611475	1.84245	1.74958	1.3711	1.40719
Aatk	1.18327	2.90433	18.4897	1.71e-05	2.58786	1.98602	2.36613	2.60935	2.87219	3.58803	3.65943	3.35788
Rnasel	1.18322	4.03834	22.989	1.63e-06	2.78588	3.43425	3.75132	3.46318	3.73944	4.57523	4.89417	4.57291
Ambp	1.18032	1.58705	5.69783	0.0169859	1.98123	1.51141	0	1.46436	2.75426	2.18394	1.71891	2.10581
Acy1	1.18022	3.45784	23.5468	1.22e-06	1.86926	3.16331	2.94393	3.09853	3.80022	4.0491	4.12066	3.81274
Psph	1.17899	5.20517	51.8601	5.96e-13	4.3337	4.83684	4.2659	4.60881	5.29344	5.66709	5.86535	5.80357
Cd300lf	1.17504	2.56617	12.364	0.000437698	2.78588	2.0519	1.10723	2.17594	2.81443	3.11744	3.29498	3.07637
Asns	1.17278	7.46844	69.069	9.51e-17	6.39979	6.96161	7.02295	6.61387	7.71951	8.0489	7.99959	7.95422
Glrp1	1.16872	1.05041	6.673	0.00978841	0.668715	1.19888	1.2541	0.768723	2.05689	1.36461	1.79418	1.65437
Arg2	1.16051	1.51148	10.5582	0.00115671	1.30693	1.41457	1.10723	1.36931	1.95365	2.18394	2.06121	2.21252
Tnxb	1.15848	1.55901	9.84669	0.00170137	1.12387	1.31075	1.5094	1.36931	1.84245	2.05316	2.1209	2.44915
Il4ra	1.14821	2.72746	16.6182	4.57e-05	2.18204	2.53911	2.00044	2.28412	3.57524	3.08434	3.39508	2.92767
Klra2	1.1403	2.79898	17.4098	3.01e-05	1.98123	2.49242	2.60383	2.11865	2.92773	3.30156	3.57658	3.28639
Tcp11l2	1.13802	4.22506	28.385	9.94e-08	3.38329	3.96551	2.98658	3.88003	4.29851	4.92295	4.76916	4.68835
Crip1	1.13559	6.38296	68.4589	1.3e-16	5.48009	6.0109	5.42684	5.87116	6.74964	6.86993	6.9671	6.7689
Tbc1d2	1.13521	4.48574	31.7922	1.72e-08	3.34194	4.12705	3.89257	3.94739	4.43892	5.04842	5.25546	4.90273
Sgk1	1.13503	2.2734	13.8767	0.000195204	1.30693	2.0519	1.9147	2.05898	2.62582	2.74624	2.69271	3.07637
Rplp2-ps1	1.13458	1.62095	5.46136	0.0194415	0.372761	1.68754	0.547674	2.05898	2.32853	2.51733	1.93386	1.99058
Slc6a9	1.13289	4.45084	49.2354	2.27e-12	3.6773	3.9825	3.77584	3.89717	5.17221	4.84603	4.75038	4.92644
Celsr3	1.13097	1.85463	8.20953	0.0041671	2.27285	1.31075	1.38739	1.26755	2.15323	1.98304	2.6118	2.72628
F630028O10Rik	1.12952	5.34367	51.1795	8.43e-13	4.75194	4.55954	4.86618	4.65991	5.38557	6.07782	5.94182	5.68811
Klf3	1.12814	3.30275	23.1278	1.52e-06	3.21026	2.34254	2.60383	2.94218	3.85854	3.58803	3.9665	3.74325
Naaa	1.12509	6.13652	66.9533	2.78e-16	5.66749	5.5053	5.28882	5.49137	6.18092	6.70003	6.76912	6.629
Stx11	1.12267	2.61755	12.2868	0.000456178	2.08512	2.17526	1.82355	2.52366	2.81443	3.35805	3.48868	2.65238
Galnt3	1.12108	1.35081	6.4369	0.0111774	0.91417	1.07761	1.5094	1.26755	1.72195	2.12003	2.38713	1.40719
Tcta	1.11965	2.57426	12.2122	0.000474787	1.46935	2.67074	2.158	1.9317	3.03278	2.82851	3.3707	3.04783
Tnfsf13	1.11782	3.06331	9.99411	0.00157042	3.11529	2.28891	2.70945	2.05898	2.55704	4.06615	3.84786	3.23668
Tlr8	1.11318	4.21042	46.5592	8.89e-12	3.80451	3.48283	3.70098	3.57389	4.56687	4.84603	4.68267	4.58289
Trp53inp1	1.11191	5.40747	20.9878	4.62e-06	4.60238	4.85541	4.79598	4.82124	4.73197	6.21031	6.28619	5.69272
Slc9a9	1.10962	2.48099	10.4638	0.0012174	2.65693	1.41457	1.82355	2.28412	2.98121	3.01575	2.56958	3.33444
Hebp1	1.10763	1.02448	5.73051	0.0166727	0.372761	1.19888	1.2541	0.910503	1.10394	1.74958	1.93386	1.65437
Gm16197	1.10709	2.8096	16.6477	4.5e-05	2.65693	1.84448	2.48987	2.43256	3.03278	3.21244	3.57658	3.31062
Pkd2l2	1.10151	0.589006	4.10136	0.0428487	0.668715	0.454363	0.299671	1.26755	1.44579	0.988719	1.46623	1.3144
Tgm2	1.0988	3.27551	9.35545	0.00222324	1.74787	2.97238	3.14557	2.72903	2.75426	4.0491	4.28624	3.33444
Rn45s	1.09532	15.0171	6.75094	0.00936983	14.347	14.6343	13.5279	14.7154	16.4014	14.3834	14.4923	15.5762
Tnfrsf14	1.09096	1.47552	7.91447	0.00490409	1.46935	1.60216	1.10723	1.03959	1.84245	2.30384	2.17823	1.86533
Gvin1	1.08613	4.70558	5.67276	0.0172303	4.95757	3.35818	3.59472	4.23035	6.15788	3.18146	4.6425	5.36855
Pi16	1.07418	4.55997	41.8584	9.81e-11	3.80451	4.03231	4.13932	3.94739	5.33512	4.82614	4.96102	4.91858
Gm10696	1.0699	0.941422	5.16573	0.0230368	0.668715	0.945191	1.5094	0.611475	1.84245	1.66254	1.46623	1.49438
Myo6	1.06948	3.12425	12.8875	0.000330778	2.43894	2.58434	2.94393	2.56714	2.69147	3.86642	3.98268	3.426
Cd80	1.06915	3.45074	21.6238	3.32e-06	2.58786	2.53911	3.14557	3.31802	3.67598	3.88576	3.91685	4.11743
Nlrp1c-ps	1.06873	0.891071	4.42344	0.0354484	1.12387	0.799381	0.547674	1.15807	0.655083	1.74958	1.3711	1.92932
Zbtb32	1.06534	5.49406	43.3134	4.66e-11	4.37528	5.27643	4.91116	4.83908	6.05564	5.88942	5.7846	6.00628
Tspo	1.06271	5.20298	23.1584	1.49e-06	3.83464	5.20583	4.17663	4.77563	5.47217	5.73799	5.63908	5.69272
Mocs1	1.06226	4.75731	48.3944	3.49e-12	3.92141	4.12705	4.39815	4.23035	5.01442	5.08235	5.38892	5.26697
Mgst3	1.05272	6.14339	69.3142	8.4e-17	5.44146	5.72314	5.5528	5.43382	6.46993	6.63579	6.74798	6.42498
Abhd14b	1.03967	1.14107	5.01858	0.0250768	0.668715	1.31075	0.547674	1.46436	1.10394	1.90934	1.71891	1.99058
Slc7a11	1.03952	7.22041	47.3139	6.05e-12	6.09836	6.99758	6.60735	6.61387	7.68165	7.74033	7.57514	7.58616
Esyt1	1.0294	7.77003	102.484	4.35e-24	7.23905	7.23766	7.10991	7.11096	8.08732	8.21104	8.28209	8.18058
Tmem246	1.02904	0.97322	4.93654	0.0262947	0.668715	0.945191	1.10723	1.15807	1.28497	1.98304	1.71891	1.3144
Cebpd	1.02898	5.10401	44.6332	2.38e-11	4.17792	4.6474	4.69673	4.55584	5.61436	5.50141	5.71851	5.28543
S100a6	1.02473	8.42506	51.0759	8.89e-13	7.48205	8.1039	7.73738	7.91384	8.56117	8.99309	8.9143	8.87721
Dmpk	1.0205	5.31959	19.2642	1.14e-05	5.06312	4.61508	4.65768	4.72854	6.41755	5.21827	5.20808	5.84976
E2f2	1.02027	6.24169	69.9324	6.14e-17	5.81077	5.57417	5.41908	5.82713	6.79515	6.49487	6.71446	6.64338
Gm19897	1.01892	0.775795	3.8831	0.0487745	0.668715	0.799381	1.10723	0.910503	1.84245	0.988719	1.0411	1.79838
Il12rb1	1.01514	1.86161	9.22358	0.00238918	1.30693	1.84448	1.5094	1.71687	2.40879	2.18394	2.28646	2.65238
Wfdc17	1.01444	3.87926	21.0329	4.51e-06	3.4626	3.30513	3.48001	3.29234	3.88684	4.75429	4.43475	4.00316
Arhgef18	1.01407	4.3047	39.3277	3.58e-10	4.05536	3.74426	3.59472	3.75401	4.68439	4.56326	4.7598	4.91067
Cd200r4	1.01272	2.35142	7.07532	0.00781528	2.72285	1.19888	1.62189	2.23105	2.24354	2.90635	2.9774	3.04783
Gch1	1.01238	4.4523	29.883	4.59e-08	3.38329	4.29968	3.847	3.93085	4.63519	4.94155	5.06345	4.83753
Trem3	1.01165	3.25478	17.4689	2.92e-05	2.35828	3.22172	2.54798	2.83954	3.46693	3.90485	3.73778	3.67023
Dagla	1.01074	2.45387	11.8359	0.000580981	2.43894	2.0519	2.08137	1.9317	2.98121	2.51733	3.04058	3.15875
Plekhg3	1.00972	5.51393	66.9633	2.77e-16	4.84368	5.00427	5.07821	4.87413	6.02414	5.79538	5.91256	6.00999
Ndst1	1.00438	5.97592	30.5835	3.2e-08	4.99806	5.55726	5.66208	5.30491	5.81177	6.51675	6.7023	6.37416
Oit3	-1.00148	1.84378	4.87124	0.0273079	2.08512	2.79136	2.23076	2.28412	0.364408	1.83167	2.28646	1.21522
Ngfrap1	-1.00332	3.46719	15.8976	6.69e-05	3.86415	3.80283	4.31693	3.71588	2.62582	3.11744	3.46584	2.65238
Igf1	-1.00521	6.82034	40.792	1.69e-10	7.21635	7.19273	7.49121	7.04714	5.83375	6.58047	6.41099	6.01368
Hsp90b1	-1.00751	10.7096	37.9233	7.36e-10	11.0725	11.0553	11.3603	11.0019	9.94299	10.2293	10.1908	10.089
Serf1	-1.00838	1.99333	9.59436	0.00195176	2.65693	2.49242	2.42932	2.60935	1.84245	1.90934	1.99894	1.21522
Rrad	-1.01352	1.23665	5.73493	0.0166307	1.86926	2.2332	1.5094	1.71687	1.44579	0.988719	1.3711	0.993726
Prelid2	-1.0138	2.55101	11.2991	0.000775443	2.78588	3.19281	3.028	3.15661	2.40879	2.18394	1.55546	2.53391
Cd72	-1.02048	6.45028	83.0335	8.07e-20	6.98073	6.68108	6.90563	6.95604	5.96564	5.76957	5.79837	5.93794
Acsf2	-1.02109	0.927381	4.17376	0.0410547	2.08512	1.84448	1.2541	1.15807	1.28497	1.12519	0.435732	1.10872
Slc39a8	-1.02245	0.922906	4.8509	0.0276317	1.46935	1.60216	1.9147	1.36931	0.655083	1.36461	1.0411	0.731949
5430435G22Rik	-1.02581	5.5185	47.7429	4.86e-12	5.64217	6.13387	6.0161	5.97166	4.71628	5.1796	5.05583	4.77796
Atp5j2	-1.02664	4.53374	21.4964	3.55e-06	5.26466	4.51352	5.46504	4.53409	4.07077	3.99668	4.09112	3.87905
Rasgrp3	-1.03403	8.5252	71.8954	2.27e-17	9.07588	8.80314	9.06585	8.86694	7.65721	8.0489	7.92829	8.00706
Lnx1	-1.03409	0.938119	5.16719	0.0230174	1.61532	1.76814	1.10723	1.79209	1.10394	0.669619	1.0411	1.10872
Ccdc120	-1.03788	0.926587	4.91299	0.0266555	2.08512	1.60216	1.5094	1.26755	1.10394	0.669619	1.26926	0.868767
Maged2	-1.04199	1.64073	8.75787	0.00308269	1.86926	2.49242	2.23076	2.17594	1.44579	1.47091	1.3711	1.57659
Lamc1	-1.04205	7.53156	71.0363	3.51e-17	7.79903	8.01275	8.20516	7.80227	6.88206	6.92473	7.06532	6.81196
Ifi204	-1.04827	1.59405	6.83278	0.00895001	2.08512	1.60216	2.48987	2.43256	0.896899	1.66254	1.6395	1.3144
Mov10	-1.05388	3.16207	15.2653	9.34e-05	4.08072	3.50652	2.98658	3.89717	2.98121	2.65898	2.65282	2.61396
Serinc2	-1.05453	0.567857	3.97496	0.0461816	0.668715	1.41457	1.5094	1.36931	0.655083	0.988719	0.911877	0.411904
Spink5	-1.06229	6.73459	72.6179	1.57e-17	7.0008	7.14636	7.43842	7.08689	5.97225	6.21414	6.08732	6.19054
Ppm1l	-1.06442	4.78977	46.6776	8.37e-12	5.05034	5.40172	5.39553	5.09815	4.40018	4.01436	4.28624	4.18451
Nckap1	-1.06703	1.68448	6.53916	0.0105525	1.46935	2.67074	2.48987	2.05898	0.896899	1.83167	1.55546	1.40719
Fcrl1	-1.06895	4.37197	28.4935	9.4e-08	4.31245	5.01257	5.10749	4.75698	4.14294	3.6572	3.63916	3.82961
Lrguk	-1.06977	1.70958	9.06013	0.00261244	2.51532	2.0519	2.00044	2.56714	1.10394	1.47091	1.55546	1.72817
Clec12a	-1.07453	5.93435	97.1001	6.59e-23	6.30614	6.37494	6.46756	6.39307	5.30397	5.28535	5.34579	5.36277
Anpep	-1.08086	4.90158	37.3388	9.93e-10	5.13751	5.43913	5.68816	5.11289	4.02057	4.45086	4.5369	4.17134
Cox6c	-1.08164	6.39459	20.0177	7.67e-06	7.17574	6.18248	7.45749	6.12863	5.72038	5.9504	5.71367	5.71558
Scimp	-1.08622	0.568379	4.0605	0.0438976	0.91417	1.51141	1.62189	1.03959	0.655083	0.669619	0.435732	1.10872
Oas2	-1.0873	3.83236	10.0342	0.00153659	5.06312	3.80283	3.67514	4.45529	3.94182	2.61329	2.69271	3.65139
Pdcd5	-1.09003	4.17953	16.8931	3.95e-05	4.92992	4.47801	5.13618	3.89717	4.07077	3.72321	3.44264	3.26175
Abhd6	-1.09188	2.76801	15.3559	8.9e-05	3.77374	2.93795	3.32246	3.15661	2.40879	2.36024	2.1209	2.53391
Sema4g	-1.11331	2.30069	11.0358	0.0008937	3.11529	2.67074	2.89998	2.80363	2.40879	1.47091	1.46623	2.31188
Abcb4	-1.11494	5.12746	61.611	4.18e-15	5.51771	5.57977	5.50959	5.76314	4.77802	4.21122	4.5694	4.47984
Gm14393	-1.11527	1.35672	8.22876	0.00412316	2.27285	1.91698	1.9147	1.9317	0.896899	1.24986	1.0411	1.57659
Plxna3	-1.12035	1.58831	8.06196	0.00452043	2.43894	2.17526	2.00044	2.23105	1.95365	0.837973	1.0411	1.65437
Cetn4	-1.12811	0.733814	5.19862	0.0226048	1.30693	1.51141	1.62189	1.36931	0.896899	0.259284	1.15969	0.868767
Dpf1	-1.12943	1.53502	6.81669	0.00903099	2.18204	1.68754	2.00044	2.60935	1.95365	0.988719	0.911877	1.49438
Dlg4	-1.13029	2.22301	10.2925	0.00133573	2.51532	2.90267	2.94393	2.72903	2.15323	1.83167	1.0411	2.26305
Rgs2	-1.13347	5.81352	54.3995	1.64e-13	6.171	6.31248	6.51203	6.11405	4.70042	5.29262	5.43668	5.10327
Tm4sf19	-1.14497	3.35366	17.7824	2.48e-05	3.16356	4.28606	3.93674	3.7727	2.55704	3.08434	2.9774	2.57449
Fnbp1l	-1.14833	7.63507	115.066	7.61e-27	8.033	7.97823	8.27133	8.11858	6.84648	7.00432	6.94043	7.02094
Myo1e	-1.15218	6.99609	100.841	9.97e-24	7.37081	7.47978	7.65715	7.33815	6.30145	6.43376	6.2263	6.30951
Denr	-1.15334	5.37432	23.2803	1.4e-06	6.38968	5.16175	6.24851	5.29847	4.54927	4.9041	4.63228	4.82917
Ribc1	-1.16476	0.825192	5.01581	0.0251169	1.30693	1.51141	2.08137	1.15807	0.896899	1.24986	0.911877	0.411904
Pip5k1b	-1.16652	5.06425	65.5659	5.62e-16	5.30825	5.61288	5.76366	5.47435	4.36036	4.39795	4.44647	4.45831
Tmod1	-1.16851	2.4469	17.5828	2.75e-05	3.16356	2.79136	3.21895	2.90877	1.72195	2.05316	2.17823	2.10581
Ssc5d	-1.17133	0.821268	6.06237	0.0138093	1.61532	1.07761	1.72624	1.71687	0.896899	0.669619	0.911877	0.993726
Sema5a	-1.20025	6.68125	85.7876	2e-20	7.10335	6.97865	7.43842	7.11463	6.16945	5.90846	5.83448	5.98386
Rcor2	-1.20943	2.04483	13.7569	0.000208059	2.90424	2.34254	2.89998	2.47883	1.84245	1.5699	1.55546	1.86533
Hmga2	-1.21267	6.77133	99.986	1.53e-23	7.15798	7.15013	7.52957	7.1756	5.97884	6.07782	6.04172	6.11689
Flnc	-1.21952	5.31996	35.7194	2.28e-09	5.08834	6.26118	5.96903	5.6615	4.49515	4.645	4.68267	4.66035
Rassf8	-1.23583	3.9758	18.0226	2.18e-05	3.64366	4.61508	4.98663	4.38414	2.75426	3.82693	3.5333	2.92767
Hdac9	-1.23759	6.15525	81.7661	1.53e-19	6.9501	6.40676	6.69354	6.553	5.52715	5.25592	5.31418	5.61217
Plxdc1	-1.24315	2.87434	26.9197	2.12e-07	3.64366	3.30513	3.50955	3.34325	2.48482	2.12003	2.33767	2.49215
Serpinf1	-1.24387	1.89064	13.6962	0.000214892	2.43894	2.39425	2.42932	2.72903	1.28497	1.5699	1.93386	1.3144
Cxcl14	-1.24437	2.5664	19.1476	1.21e-05	3.21026	3.10243	2.70945	3.43998	2.32853	2.12003	1.99894	1.99058
Nucb2	-1.25377	4.71532	44.103	3.12e-11	5.32956	4.96206	5.66208	4.89986	3.85854	4.03183	4.13521	4.06142
3110070M22Rik	-1.25419	0.320627	4.37671	0.0364332	0.372761	1.51141	1.10723	1.15807	0	0.669619	0.612489	0.731949
Cst7	-1.25655	2.52436	17.9859	2.23e-05	3.4626	2.79136	2.89998	3.2662	2.32853	1.83167	2.23336	1.86533
Chst3	-1.25755	4.23668	52.7183	3.85e-13	4.9159	4.58201	4.72219	4.84792	3.82967	3.43885	3.24219	3.76094
Fkbp2	-1.25967	4.62407	28.0478	1.18e-07	5.5634	4.67902	5.57393	4.56659	4.11928	4.03183	3.95014	3.68884
Efemp2	-1.25999	1.82501	12.7332	0.000359231	2.90424	2.1149	2.158	2.60935	1.28497	1.5699	1.55546	1.57659
Pmepa1	-1.26562	1.10736	8.06	0.00452533	2.08512	1.60216	1.82355	1.79209	0.655083	1.24986	1.3711	0.580783
Cd276	-1.26782	6.15594	103.955	2.07e-24	6.55261	6.56178	6.91945	6.59824	5.39546	5.43073	5.4308	5.39145
Glis2	-1.28039	0.563768	4.38663	0.0362218	0.372761	1.41457	0.9437	1.9317	1.10394	0.259284	0.612489	0.731949
Plcb4	-1.28853	5.74725	117.333	2.43e-27	6.46865	6.17141	6.17666	6.25698	4.8801	5.08235	4.95283	5.05389
Htr1b	-1.29098	4.5732	74.2738	6.8e-18	5.19669	5.02082	5.12668	5.09072	4.02057	4.01436	3.59774	3.84628
Fam213a	-1.29461	1.72287	9.94918	0.00160921	2.58786	1.91698	2.94393	1.9317	1.28497	1.24986	1.55546	1.57659
Ptpn5	-1.29877	0.901968	7.41372	0.00647283	1.46935	1.76814	1.62189	1.63751	0.655083	1.36461	0.911877	0.411904
Dhrs9	-1.30503	5.51868	68.2158	1.47e-16	5.59894	6.13767	6.32112	5.99573	4.82266	4.645	4.71208	4.8705
Spp1	-1.30673	11.9086	27.6023	1.49e-07	11.6171	12.7386	12.732	12.3127	10.9208	11.2652	11.1608	11.0675
Eno2	-1.30707	2.70394	12.9726	0.000316086	3.57394	3.16331	3.21895	3.2662	2.75426	1.47091	1.3711	2.68981
Serpinb1c	-1.31112	1.14495	6.51072	0.0107226	0.668715	1.98602	1.9147	2.17594	0.364408	0.837973	1.46623	0.993726
Aicda	-1.31745	0.764935	5.39296	0.0202181	1.74787	1.68754	1.9147	0.611475	1.28497	0.478991	0.612489	0.868767
Kitl	-1.32229	4.28314	31.3862	2.11e-08	4.20123	5.11629	5.01781	4.74756	2.87219	3.86642	3.81209	3.448
Fosl1	-1.33974	1.9817	7.05985	0.00788305	2.43894	2.75227	3.38756	1.36931	2.15323	1.74958	1.15969	1.3144
Sema6d	-1.34768	3.47124	22.3076	2.32e-06	3.57394	3.82184	4.51929	4.07336	3.42895	2.51733	2.33767	2.86362
Lpin3	-1.34983	1.93103	15.8356	6.91e-05	2.58786	2.53911	2.85466	2.33532	1.84245	1.24986	1.71891	1.40719
Qpct	-1.35067	1.2066	5.265	0.0217584	0.372761	2.2332	2.60383	1.46436	1.28497	1.24986	1.0411	0.580783
Ube2l6	-1.35255	4.23386	45.3453	1.65e-11	4.76764	4.78935	5.10749	4.44367	3.34983	3.82693	3.5551	3.23668
Fgf13	-1.36839	1.7157	11.3265	0.000764103	2.43894	2.44417	2.70945	1.9317	2.05689	1.36461	1.0411	1.10872
Xirp1	-1.37445	2.16072	22.3632	2.26e-06	2.72285	2.67074	2.94393	2.83954	1.84245	1.74958	1.55546	1.72817
Treml2	-1.37723	0.62402	5.32527	0.0210184	2.18204	0.637161	1.10723	1.55353	0.896899	0.259284	0.769935	0.868767
2210417A02Rik	-1.39197	1.09882	7.51436	0.00612089	2.58786	1.07761	2.00044	1.55353	1.10394	0.837973	0.911877	1.10872
Gpr176	-1.39268	1.53405	15.6011	7.82e-05	2.18204	2.2332	2.30003	2.17594	1.10394	1.24986	1.3711	1.21522
Creld2	-1.40363	5.86186	125.869	3.28e-29	6.43954	6.52456	6.46002	6.20975	5.0894	5.03981	4.95283	5.0467
Bnip3	-1.42339	5.90793	47.1877	6.45e-12	5.92719	6.36526	6.79899	6.59824	4.98854	4.63361	4.83302	5.5876
Stap1	-1.4367	6.04012	151.362	8.74e-35	6.55261	6.60631	6.70635	6.52019	5.2396	5.28535	5.10099	5.10327
Hypk	-1.44896	0.763094	8.25018	0.00407479	1.86926	1.51141	1.72624	1.15807	1.10394	0.669619	0.435732	0.868767
Zfp462	-1.4561	4.33949	43.2801	4.74e-11	5.35056	4.65802	4.87756	4.78487	3.77015	3.38549	2.94473	3.92685
Gm14391	-1.46502	3.44375	5.12083	0.0236403	5.12537	1.76814	4.85472	1.79209	2.32853	3.51537	2.84206	2.04935
Flrt2	-1.48262	5.44913	28.269	1.06e-07	4.76764	6.35876	6.52294	5.80006	4.14294	4.71156	4.66273	4.66035
Aplp1	-1.49847	1.18529	10.6378	0.00110798	1.30693	1.84448	2.36613	1.9317	0.655083	0.669619	1.15969	1.21522
Myc	-1.5053	0.73377	8.74548	0.0031037	0.91417	1.60216	1.72624	1.63751	0.896899	0.837973	0.769935	0.411904
Fkbp11	-1.53276	1.43947	15.9437	6.53e-05	1.98123	2.44417	2.00044	2.11865	1.10394	1.12519	1.15969	1.10872
Adm	-1.53545	0.265022	5.7546	0.0164455	0.668715	1.19888	1.2541	1.26755	0.896899	0	0	0.868767
Dab2	-1.53985	7.80734	103.052	3.26e-24	8.65305	8.0055	8.6651	8.10942	6.96404	6.75892	6.7761	6.89242
Pin4	-1.54722	2.27348	12.5458	0.000397101	3.6773	2.0519	3.41904	2.28412	1.72195	1.66254	1.86571	1.72817
Olfr99	-1.55246	0.624567	7.39305	0.00654765	2.18204	1.31075	1.2541	1.03959	0.655083	0.259284	0.612489	0.993726
Plk2	-1.58709	1.56478	10.2914	0.00133652	0.91417	2.67074	2.70945	2.05898	0.655083	1.24986	1.26926	1.3144
Dlg3	-1.60736	2.69897	29.9852	4.35e-08	3.74231	2.97238	3.38756	3.36805	2.05689	1.5699	2.28646	2.04935
Ptchd1	-1.62217	5.94091	183.6	7.93e-42	6.3795	6.53323	6.62433	6.62934	5.02719	4.80597	4.95283	5.01756
Dcstamp	-1.63645	4.46757	48.4193	3.44e-12	4.26898	5.49349	5.26303	4.99048	3.73944	3.54	3.41905	3.426
Lims2	-1.6777	0.802651	8.14472	0.00431868	1.30693	1.98602	2.08137	0.768723	0.364408	0.988719	0.911877	0.411904
Tmem26	-1.69909	5.95634	34.7537	3.74e-09	5.37126	6.9913	7.01525	6.33451	4.38041	5.17174	5.20808	4.66974
Cyp2s1	-1.70597	0.444832	8.00803	0.00465704	1.30693	1.31075	1.82355	0.768723	0.655083	0.478991	0.769935	0.220603
Egr2	-1.70818	1.52144	15.9228	6.6e-05	2.08512	2.67074	2.00044	2.17594	1.59047	0.478991	1.26926	0.993726
Layn	-1.7203	2.43277	18.0044	2.2e-05	2.18204	3.13319	3.70098	3.03801	0.896899	2.12003	1.93386	1.57659
1810024B03Rik	-1.75111	0.105414	7.23796	0.00713779	0.91417	1.07761	1.2541	0.910503	0.655083	0	0.612489	0.220603
Igf2bp2	-1.85406	4.77957	72.1204	2.02e-17	4.94381	5.42677	6.00058	5.18444	3.73944	3.58803	3.67942	3.68884
Fam102a	-1.85611	5.25196	136.882	1.28e-31	5.6591	6.05975	6.13461	5.73958	4.25575	4.14854	4.06096	4.01795
Ccl3	-1.89074	6.72639	56.9412	4.49e-14	6.42476	7.57948	7.98358	7.08689	5.16067	5.7433	5.58181	5.50077
Tfcp2l1	-1.92418	1.08897	11.4361	0.000720289	0.668715	2.28891	2.42932	1.55353	1.10394	0.837973	0.612489	0.580783
Axl	-1.95464	1.14728	13.9472	0.000188019	2.65693	1.98602	1.2541	1.86358	1.28497	0.259284	0.769935	0.868767
Pdcd1	-1.95693	0.49481	9.95808	0.00160145	0.668715	1.60216	1.82355	1.15807	0.655083	0.669619	0.612489	0
Ak4	-1.95805	3.48218	20.9735	4.66e-06	3.34194	4.23024	4.45999	4.42015	3.13069	1.36461	1.26926	3.01872
Hsd17b14	-1.97984	0.766651	11.2802	0.000783386	2.18204	1.07761	2.158	1.03959	0.364408	0.669619	0.769935	0.580783
Lpl	-1.98827	10.4143	81.1893	2.05e-19	10.4064	11.3424	11.4306	10.961	8.83796	9.23572	9.24289	9.04769
AI607873	-2.10213	5.25282	102.762	3.78e-24	5.95488	5.73823	6.45243	5.60003	3.88684	3.97877	4.23313	3.57344
Ccl4	-2.18107	4.1993	67.1135	2.56e-16	3.92141	5.29695	5.07821	5.01424	2.69147	2.82851	3.13046	2.86362
Iqcg	-2.18388	1.11033	18.5967	1.61e-05	2.43894	1.31075	2.00044	2.11865	0.655083	0.259284	0.911877	0.868767
Serpine1	-2.19158	2.18673	36.0957	1.88e-09	2.65693	3.35818	3.10744	2.65035	1.59047	1.12519	1.3711	1.21522
Plekhh2	-2.22316	1.5552	29.3788	5.95e-08	2.65693	2.1149	2.42932	2.43256	1.10394	1.24986	0.911877	0.411904
Basp1	-2.25572	2.29084	27.8181	1.33e-07	2.08512	3.38398	3.44984	2.97484	1.44579	1.12519	1.79418	0.868767
Hspb7	-2.26222	4.00422	114.828	8.58e-27	4.43549	4.89184	4.88885	4.74756	3.13069	2.46685	2.76932	2.3591
Il1rn	-2.27943	1.54139	18.1616	2.03e-05	0.91417	2.86652	2.70945	2.17594	0.655083	0.988719	1.0411	0.731949
Ifi44	-2.46544	1.14687	21.4879	3.56e-06	2.65693	1.76814	1.38739	2.23105	1.10394	0.478991	0.612489	0.411904
Cd24a	-2.48688	1.60441	39.0237	4.19e-10	2.72285	2.34254	2.36613	2.52366	1.28497	0.669619	0.911877	0.580783
Cd36	-2.50047	2.51952	50.3126	1.31e-12	3.29937	3.22172	3.67514	3.21244	0.896899	1.47091	1.93386	0.868767
Efr3b	-2.56648	4.53742	93.8418	3.42e-22	4.39563	5.7581	5.48749	5.28552	2.69147	2.65898	3.10112	3.10436
Rps27	-2.61306	3.94014	10.3332	0.0013066	6.73935	2.0519	2.30003	2.52366	2.81443	2.51733	2.23336	2.40483
Plau	-3.2663	5.80368	190.681	2.26e-43	5.93416	7.06295	6.79899	6.6242	2.98121	3.90485	3.5333	3.426
Itgax	-3.44335	2.35238	39.5206	3.25e-10	1.61532	3.64103	3.75132	3.15661	0	1.12519	0.769935	0.993726
Rgs1	-3.44433	4.35416	159.517	1.44e-36	4.60238	5.44528	5.67518	5.01424	2.15323	2.24513	2.28646	1.79838
