# Supplementary material for: Bosutinib Stimulates Macrophage Survival, Phagocytosis, and Intracellular Killing of Bacteria
Source: ACS Infect Dis. 2024 Apr 11;10(5):1725–38. doi: 10.1021/acsinfecdis.4c00086 (PMC11091880; doi:10.1021/acsinfecdis.4c00086)
Supplement: Supplementary file 3 — id4c00086_si_003.xlsx [file id4c00086_si_003.xlsx]

## Sheet: BOS-RB
BOS vs RB
UP
Category	Term	Count	%	PValue	Genes	List Total	Pop Hits	Pop Total	Fold Enrichment	Bonferroni	Benjamini	FDR
GOTERM_BP_DIRECT	GO:0002376~immune system process	12	9.23077	0.000169922	FCNA, ARG2, TNFSF13, ARID5A, IL4RA, CD300E, TLR8, TNFRSF14, NOD1, CD300LF, TREM1, CD300LG	111	532	19984	4.06096	0.151681	0.0958361	0.0957371
GOTERM_BP_DIRECT	GO:0006915~apoptotic process	13	10	0.00026095	AATK, NOD1, LSP1, RHOB, BBC3, DDIT4, ID1, TRIB3, CHAC1, APBB1, SGK1, EPHA2, TRP53INP1	111	655	19984	3.57323	0.223247	0.0958361	0.0957371
GOTERM_BP_DIRECT	GO:0045671~negative regulation of osteoclast differentiation	4	3.07692	0.00148555	PIRA1, LILRA6, PIRA2, TCTA	111	41	19984	17.5645	0.762856	0.336588	0.336241
GOTERM_BP_DIRECT	GO:0016477~cell migration	8	6.15385	0.00173858	RRAS, NEDD9, ITGB7, TREM3, L1CAM, TREM1, EPHA2, RHOB	111	313	19984	4.60156	0.814445	0.336588	0.336241
GOTERM_BP_DIRECT	GO:0007160~cell-matrix adhesion	4	3.07692	0.0164591	TNXB, ITGB7, ITGAL, L1CAM	111	97	19984	7.42417	1	1	1
GOTERM_BP_DIRECT	GO:0007623~circadian rhythm	4	3.07692	0.0178393	ID1, ID3, ATF5, SLC6A4	111	100	19984	7.20144	1	1	1
GOTERM_BP_DIRECT	GO:0043065~positive regulation of apoptotic process	7	5.38462	0.0190814	TSPO, ID3, APBB1, BBC3, TRP53INP1, TGM2, RHOB	111	382	19984	3.29909	1	1	1
GOTERM_BP_DIRECT	GO:0000122~negative regulation of transcription from RNA polymerase II promoter	11	8.46154	0.047558	KLF7, GLRP1, ID1, ARID5A, ZBTB32, ID3, TRIB3, APBB1, EZR, KLF3, KLF2	111	995	19984	1.99035	1	1	1
GOTERM_BP_DIRECT	GO:0007155~cell adhesion	8	6.15385	0.0479426	KLRA2, NEDD9, ITGB7, ITGAL, L1CAM, CELSR3, EPHA2, RHOB	111	600	19984	2.40048	1	1	1
Down
Category	Term	Count	%	PValue	Genes	List Total	Pop Hits	Pop Total	Fold Enrichment	Bonferroni	Benjamini	FDR
GOTERM_BP_DIRECT	GO:0031643~positive regulation of myelination	4	3.07692	0.000440978	EGR2, ITGAX, IGF1, CST7	121	25	19984	26.4251	0.431399	0.183667	0.18295
GOTERM_BP_DIRECT	GO:0048843~negative regulation of axon extension involved in axon guidance	4	3.07692	0.000555922	SEMA5A, SEMA6D, SEMA4G, PLXNA3	121	27	19984	24.4677	0.509229	0.183667	0.18295
GOTERM_BP_DIRECT	GO:0043066~negative regulation of apoptotic process	13	10	0.000573961	IL1RN, PLK2, BNIP3, HMGA2, IGF1, HYPK, HSP90B1, DAB2, AXL, KITL, SPP1, PDCD1, LIMS2	121	654	19984	3.28294	0.520437	0.183667	0.18295
GOTERM_BP_DIRECT	GO:0030335~positive regulation of cell migration	8	6.15385	0.00120986	SEMA5A, DAB2, PLAU, SEMA6D, ITGAX, CCL3, IGF1, SEMA4G	121	269	19984	4.91173	0.787658	0.258492	0.257483
GOTERM_BP_DIRECT	GO:0007399~nervous system development	10	7.69231	0.00133853	SEMA5A, AXL, SEMA6D, DPF1, IGF1, IGF2BP2, SEMA4G, FGF13, HDAC9, GLIS2	121	439	19984	3.76212	0.81994	0.258492	0.257483
GOTERM_BP_DIRECT	GO:0071526~semaphorin-plexin signaling pathway	4	3.07692	0.00141363	SEMA5A, SEMA6D, SEMA4G, PLXNA3	121	37	19984	17.8548	0.836465	0.258492	0.257483
GOTERM_BP_DIRECT	GO:0009617~response to bacterium	8	6.15385	0.00189463	IFI204, RGS1, OAS2, BNIP3, STAP1, IFI44, LPL, CD36	121	291	19984	4.5404	0.911736	0.30314	0.301956
GOTERM_BP_DIRECT	GO:0014911~positive regulation of smooth muscle cell migration	4	3.07692	0.00249319	PLAU, SEMA6D, MYC, IGF1	121	45	19984	14.6806	0.959044	0.341892	0.340556
GOTERM_BP_DIRECT	GO:0001755~neural crest cell migration	4	3.07692	0.00376654	SEMA5A, KITL, SEMA6D, SEMA4G	121	52	19984	12.7044	0.992016	0.370859	0.369411
GOTERM_BP_DIRECT	GO:0000165~MAPK cascade	5	3.84615	0.00496669	PPM1L, MYC, CCL3, CD36, FGF13	121	114	19984	7.24373	0.998293	0.454097	0.452323
GOTERM_BP_DIRECT	GO:0071466~cellular response to xenobiotic stimulus	4	3.07692	0.00537473	MYC, SERPINE1, CCL4, HTR1B	121	59	19984	11.1971	0.99899	0.458644	0.456852
GOTERM_BP_DIRECT	GO:0032760~positive regulation of tumor necrosis factor production	5	3.84615	0.00594888	OAS2, CCL4, CCL3, LPL, CD36	121	120	19984	6.88154	0.999518	0.47591	0.474051
GOTERM_BP_DIRECT	GO:0032731~positive regulation of interleukin-1 beta production	4	3.07692	0.00897106	IFI204, CCL3, LPL, CD36	121	71	19984	9.30462	0.99999	0.637942	0.63545
GOTERM_BP_DIRECT	GO:0048146~positive regulation of fibroblast proliferation	4	3.07692	0.0115854	MYC, SERPINE1, HMGA2, IGF1	121	78	19984	8.46959	1	0.741464	0.738568
GOTERM_BP_DIRECT	GO:0035690~cellular response to drug	4	3.07692	0.0128261	MYC, SERPINE1, CCL4, HTR1B	121	81	19984	8.1559	1	0.771255	0.768243
GOTERM_BP_DIRECT	GO:0071347~cellular response to interleukin-1	4	3.07692	0.0132559	MYC, SERPINE1, CCL4, CCL3	121	82	19984	8.05644	1	0.771255	0.768243
GOTERM_BP_DIRECT	GO:0032091~negative regulation of protein binding	4	3.07692	0.0141401	DAB2, PLK2, MYC, XIRP1	121	84	19984	7.86462	1	0.786926	0.783852
GOTERM_BP_DIRECT	GO:0045766~positive regulation of angiogenesis	5	3.84615	0.0158744	SEMA5A, SERPINE1, ITGAX, HMGA2, ADM	121	160	19984	5.16116	1	0.793952	0.790851
GOTERM_BP_DIRECT	GO:0051607~defense response to virus	6	4.61538	0.0167474	MOV10, IFI204, OAS2, BNIP3, ITGAX, AICDA	121	247	19984	4.01191	1	0.793952	0.790851
GOTERM_BP_DIRECT	GO:0007204~positive regulation of cytosolic calcium ion concentration	5	3.84615	0.0216937	CD24A, DLG4, CCL3, ADM, CD36	121	176	19984	4.69196	1	0.925597	0.921981
GOTERM_BP_DIRECT	GO:0010628~positive regulation of gene expression	9	6.92308	0.0259693	MYC, SERPINE1, PDCD5, ITGAX, CCL3, HMGA2, STAP1, IGF1, CD36	121	590	19984	2.51934	1	1	0.996873
GOTERM_BP_DIRECT	GO:0007411~axon guidance	5	3.84615	0.026814	SEMA5A, FLRT2, SEMA6D, SEMA4G, PLXNA3	121	188	19984	4.39247	1	1	0.996873
GOTERM_BP_DIRECT	GO:0050731~positive regulation of peptidyl-tyrosine phosphorylation	4	3.07692	0.0342402	CD24A, KITL, IGF1, CD36	121	118	19984	5.59854	1	1	0.996873
GOTERM_BP_DIRECT	GO:0007613~memory	4	3.07692	0.0342402	IL1RN, PLK2, IGF1, FGF13	121	118	19984	5.59854	1	1	0.996873
GOTERM_BP_DIRECT	GO:0001666~response to hypoxia	5	3.84615	0.0362905	CD24A, PLAU, BNIP3, ADM, HSP90B1	121	207	19984	3.9893	1	1	0.996873
GOTERM_BP_DIRECT	GO:0006631~fatty acid metabolic process	5	3.84615	0.0368364	CYP2S1, LPL, CD36, LPIN3, ACSF2	121	208	19984	3.97012	1	1	0.996873
GOTERM_BP_DIRECT	GO:0045471~response to ethanol	4	3.07692	0.0436091	RGS2, MYC, HTR1B, IGF1	121	130	19984	5.08175	1	1	0.996873

## Sheet: EfBOS-Ef
Ef_BOS vs Ef
UP
Category	Term	Count	%	PValue	Genes	List Total	Pop Hits	Pop Total	Fold Enrichment	Bonferroni	Benjamini	FDR
GOTERM_BP_FAT	GO:0030855~epithelial cell differentiation	9	25	2.23537e-05	TGM1, ERRFI1, GJA1, LIF, EZR, KLF2, STFA2, EPHA2, STFA3	31	827	19891	6.98284	0.0409617	0.0309461	0.0305656
GOTERM_BP_FAT	GO:0051241~negative regulation of multicellular organismal process	11	30.5556	3.30797e-05	PIRA1, LILRA6, IL33, ERRFI1, GJA1, GADD45A, LIF, EZR, KLF2, RAP1GAP, EPHA2	31	1456	19891	4.84759	0.0600167	0.0309461	0.0305656
GOTERM_BP_FAT	GO:0060429~epithelium development	10	27.7778	0.000158462	TGM1, ERRFI1, GJA1, LIF, EZR, KLF2, STFA2, RHOB, EPHA2, STFA3	31	1407	19891	4.56038	0.256588	0.0694539	0.0686001
GOTERM_BP_FAT	GO:0001944~vasculature development	8	22.2222	0.000185606	ERRFI1, GJA1, IMMP2L, GADD45A, LIF, KLF2, RHOB, EPHA2	31	828	19891	6.19947	0.293408	0.0694539	0.0686001
GOTERM_BP_FAT	GO:0072358~cardiovascular system development	8	22.2222	0.000185606	ERRFI1, GJA1, IMMP2L, GADD45A, LIF, KLF2, RHOB, EPHA2	31	828	19891	6.19947	0.293408	0.0694539	0.0686001
GOTERM_BP_FAT	GO:0051246~regulation of protein metabolic process	14	38.8889	0.000282277	IL33, ERRFI1, CCL22, GADD45A, CD80, LIF, KLF2, STFA2, STFA3, GJA1, MAP1A, EZR, S100A8, EPHA2	31	3112	19891	2.88658	0.410343	0.0745289	0.0736127
GOTERM_BP_FAT	GO:0070887~cellular response to chemical stimulus	15	41.6667	0.000308719	LILRA6, ABCA1, IL33, ERRFI1, CCL22, CD80, MT2, TREM1, RAP1GAP, KLF2, RHOB, GJA1, EZR, S100A8, EPHA2	31	3600	19891	2.67352	0.438813	0.0745289	0.0736127
GOTERM_BP_FAT	GO:0007155~cell adhesion	10	27.7778	0.000336929	CD80, LIF, EZR, TREM1, S100A8, RAP1GAP, STFA2, RHOB, EPHA2, STFA3	31	1555	19891	4.12634	0.467675	0.0745289	0.0736127
GOTERM_BP_FAT	GO:0022610~biological adhesion	10	27.7778	0.000358503	CD80, LIF, EZR, TREM1, S100A8, RAP1GAP, STFA2, RHOB, EPHA2, STFA3	31	1568	19891	4.09212	0.488742	0.0745289	0.0736127
GOTERM_BP_FAT	GO:0072359~circulatory system development	9	25	0.000474957	ERRFI1, GJA1, IMMP2L, GADD45A, SLC2A12, LIF, KLF2, RHOB, EPHA2	31	1282	19891	4.50453	0.588874	0.0888645	0.0877721
GOTERM_BP_FAT	GO:0009913~epidermal cell differentiation	5	13.8889	0.000748043	TGM1, ERRFI1, STFA2, EPHA2, STFA3	31	276	19891	11.624	0.753431	0.124222	0.122695
GOTERM_BP_FAT	GO:0050673~epithelial cell proliferation	6	16.6667	0.000796721	TGM1, ERRFI1, GJA1, FABP7, RAP1GAP, EPHA2	31	495	19891	7.77752	0.774911	0.124222	0.122695
GOTERM_BP_FAT	GO:0001818~negative regulation of cytokine production	5	13.8889	0.00100755	IL33, ERRFI1, EZR, KLF2, EPHA2	31	299	19891	10.7299	0.848334	0.126889	0.12533
GOTERM_BP_FAT	GO:0015833~peptide transport	10	27.7778	0.00125572	ABCA1, IL33, GJA1, IMMP2L, MAP1A, LIF, ALYREF2, EZR, S100A8, RHOB	31	1862	19891	3.446	0.90472	0.13861	0.136906
GOTERM_BP_FAT	GO:0042886~amide transport	10	27.7778	0.0014282	ABCA1, IL33, GJA1, IMMP2L, MAP1A, LIF, ALYREF2, EZR, S100A8, RHOB	31	1896	19891	3.3842	0.931029	0.14064	0.138911
GOTERM_BP_FAT	GO:0045765~regulation of angiogenesis	5	13.8889	0.00161789	GADD45A, LIF, KLF2, RHOB, EPHA2	31	340	19891	9.43596	0.951661	0.151353	0.149493
GOTERM_BP_FAT	GO:0070372~regulation of ERK1 and ERK2 cascade	5	13.8889	0.00170668	ERRFI1, CCL22, LIF, EZR, EPHA2	31	345	19891	9.29921	0.959071	0.152057	0.150188
GOTERM_BP_FAT	GO:0051707~response to other organism	9	25	0.00190655	ABCA1, IL33, GJA1, CCL22, CD80, MT2, TREM1, S100A8, EPHA2	31	1585	19891	3.64341	0.97186	0.153836	0.151945
GOTERM_BP_FAT	GO:0043207~response to external biotic stimulus	9	25	0.00192968	ABCA1, IL33, GJA1, CCL22, CD80, MT2, TREM1, S100A8, EPHA2	31	1588	19891	3.63653	0.973054	0.153836	0.151945
GOTERM_BP_FAT	GO:0043588~skin development	5	13.8889	0.00197332	TGM1, ERRFI1, STFA2, EPHA2, STFA3	31	359	19891	8.93656	0.975171	0.153836	0.151945
GOTERM_BP_FAT	GO:1901342~regulation of vasculature development	5	13.8889	0.00235704	GADD45A, LIF, KLF2, RHOB, EPHA2	31	377	19891	8.50988	0.987908	0.157292	0.155359
GOTERM_BP_FAT	GO:0051093~negative regulation of developmental process	8	22.2222	0.00241408	PIRA1, LILRA6, GJA1, GADD45A, LIF, KLF2, RAP1GAP, EPHA2	31	1275	19891	4.02601	0.989135	0.157292	0.155359
GOTERM_BP_FAT	GO:0009607~response to biotic stimulus	9	25	0.00243227	ABCA1, IL33, GJA1, CCL22, CD80, MT2, TREM1, S100A8, EPHA2	31	1647	19891	3.50626	0.989499	0.157292	0.155359
GOTERM_BP_FAT	GO:0032268~regulation of cellular protein metabolic process	12	33.3333	0.00243799	IL33, ERRFI1, CCL22, GADD45A, CD80, MAP1A, LIF, EZR, S100A8, STFA2, EPHA2, STFA3	31	2918	19891	2.63871	0.989611	0.157292	0.155359
GOTERM_BP_FAT	GO:0008544~epidermis development	5	13.8889	0.00302513	TGM1, ERRFI1, STFA2, EPHA2, STFA3	31	404	19891	7.94115	0.996547	0.182581	0.180337
GOTERM_BP_FAT	GO:0048514~blood vessel morphogenesis	6	16.6667	0.00326581	GJA1, GADD45A, LIF, KLF2, RHOB, EPHA2	31	682	19891	5.64497	0.997802	0.190948	0.188601
GOTERM_BP_FAT	GO:0071705~nitrogen compound transport	10	27.7778	0.00437354	ABCA1, IL33, GJA1, IMMP2L, MAP1A, LIF, ALYREF2, EZR, S100A8, RHOB	31	2229	19891	2.87862	0.999726	0.247687	0.244642
GOTERM_BP_FAT	GO:0006954~inflammatory response	6	16.6667	0.00486795	IL33, GJA1, CCL22, TREM1, S100A8, EPHA2	31	749	19891	5.14001	0.999892	0.247687	0.244642
GOTERM_BP_FAT	GO:0051247~positive regulation of protein metabolic process	9	25	0.0049204	IL33, GJA1, CCL22, GADD45A, CD80, LIF, EZR, KLF2, S100A8	31	1845	19891	3.12998	0.999902	0.247687	0.244642
GOTERM_BP_FAT	GO:0035556~intracellular signal transduction	11	30.5556	0.005039	ABCA1, ERRFI1, CCL22, GADD45A, LIF, MT2, EZR, S100A8, RAP1GAP, RHOB, EPHA2	31	2725	19891	2.59013	0.999921	0.247687	0.244642
GOTERM_BP_FAT	GO:0048468~cell development	11	30.5556	0.0050659	IL33, GJA1, AVIL, MAP1A, CCDC63, LIF, EZR, KLF2, S100A8, RAP1GAP, EPHA2	31	2727	19891	2.58823	0.999925	0.247687	0.244642
GOTERM_BP_FAT	GO:0006928~movement of cell or subcellular component	10	27.7778	0.00519448	IL33, GJA1, CCL22, GADD45A, MAP1A, CCDC63, TREM1, S100A8, RHOB, EPHA2	31	2287	19891	2.80562	0.999941	0.247687	0.244642
GOTERM_BP_FAT	GO:1902531~regulation of intracellular signal transduction	9	25	0.00553339	ABCA1, ERRFI1, CCL22, GADD45A, LIF, EZR, S100A8, RAP1GAP, EPHA2	31	1881	19891	3.07007	0.999969	0.247687	0.244642
GOTERM_BP_FAT	GO:0010646~regulation of cell communication	13	36.1111	0.00568459	ABCA1, ERRFI1, CCL22, GADD45A, LIF, RAP1GAP, KLF2, TMEM25, GJA1, MAP1A, EZR, S100A8, EPHA2	31	3740	19891	2.23032	0.999977	0.247687	0.244642
GOTERM_BP_FAT	GO:0035295~tube development	6	16.6667	0.0057734	ERRFI1, GJA1, LIF, KLF2, RHOB, EPHA2	31	780	19891	4.93573	0.99998	0.247687	0.244642
GOTERM_BP_FAT	GO:0001568~blood vessel development	6	16.6667	0.00592994	GJA1, GADD45A, LIF, KLF2, RHOB, EPHA2	31	785	19891	4.90429	0.999985	0.247687	0.244642
GOTERM_BP_FAT	GO:0030099~myeloid cell differentiation	5	13.8889	0.00595721	PIRA1, LILRA6, LIF, KLF2, EPHA2	31	489	19891	6.56079	0.999986	0.247687	0.244642
GOTERM_BP_FAT	GO:0043408~regulation of MAPK cascade	6	16.6667	0.00605733	ERRFI1, CCL22, GADD45A, LIF, EZR, EPHA2	31	789	19891	4.87943	0.999988	0.247687	0.244642
GOTERM_BP_FAT	GO:0023051~regulation of signaling	13	36.1111	0.00608957	ABCA1, ERRFI1, CCL22, GADD45A, LIF, RAP1GAP, KLF2, TMEM25, GJA1, MAP1A, EZR, S100A8, EPHA2	31	3771	19891	2.21198	0.999989	0.247687	0.244642
GOTERM_BP_FAT	GO:0002790~peptide secretion	5	13.8889	0.00666641	ABCA1, GJA1, LIF, EZR, S100A8	31	505	19891	6.35292	0.999996	0.262111	0.258889
GOTERM_BP_FAT	GO:0022603~regulation of anatomical structure morphogenesis	7	19.4444	0.00721099	GJA1, GADD45A, LIF, EZR, KLF2, RHOB, EPHA2	31	1171	19891	3.83562	0.999999	0.262111	0.258889
GOTERM_BP_FAT	GO:0034613~cellular protein localization	9	25	0.00741581	IL33, GJA1, IMMP2L, MAP1A, LIF, ALYREF2, EZR, RHOB, EPHA2	31	1975	19891	2.92395	0.999999	0.262111	0.258889
GOTERM_BP_FAT	GO:0022008~neurogenesis	9	25	0.00743819	IL33, GJA1, FABP7, AVIL, MAP1A, LIF, S100A8, RAP1GAP, EPHA2	31	1976	19891	2.92247	0.999999	0.262111	0.258889
GOTERM_BP_FAT	GO:0023014~signal transduction by protein phosphorylation	6	16.6667	0.00755239	ERRFI1, CCL22, GADD45A, LIF, EZR, EPHA2	31	832	19891	4.62725	0.999999	0.262111	0.258889
GOTERM_BP_FAT	GO:0000165~MAPK cascade	6	16.6667	0.00755239	ERRFI1, CCL22, GADD45A, LIF, EZR, EPHA2	31	832	19891	4.62725	0.999999	0.262111	0.258889
GOTERM_BP_FAT	GO:0070727~cellular macromolecule localization	9	25	0.00768777	IL33, GJA1, IMMP2L, MAP1A, LIF, ALYREF2, EZR, RHOB, EPHA2	31	1987	19891	2.90629	0.999999	0.262111	0.258889
GOTERM_BP_FAT	GO:0016477~cell migration	8	22.2222	0.00770504	IL33, GJA1, CCL22, GADD45A, TREM1, S100A8, RHOB, EPHA2	31	1573	19891	3.26329	0.999999	0.262111	0.258889
GOTERM_BP_FAT	GO:0009617~response to bacterium	7	19.4444	0.00829511	ABCA1, GJA1, CD80, MT2, TREM1, S100A8, EPHA2	31	1206	19891	3.72431	1	0.272283	0.268936
GOTERM_BP_FAT	GO:0001816~cytokine production	6	16.6667	0.00869686	IL33, ERRFI1, EZR, TREM1, KLF2, EPHA2	31	861	19891	4.47139	1	0.280549	0.2771
GOTERM_BP_FAT	GO:0032269~negative regulation of cellular protein metabolic process	7	19.4444	0.00893117	ERRFI1, GADD45A, MAP1A, LIF, EZR, STFA2, STFA3	31	1225	19891	3.66654	1	0.283224	0.279742
GOTERM_BP_FAT	GO:0001525~angiogenesis	5	13.8889	0.0103076	GADD45A, LIF, KLF2, RHOB, EPHA2	31	573	19891	5.599	1	0.321426	0.317475
GOTERM_BP_FAT	GO:0010605~negative regulation of macromolecule metabolic process	11	30.5556	0.0104962	EXD1, IL33, ERRFI1, GJA1, GADD45A, MAP1A, LIF, EZR, KLF2, STFA2, STFA3	31	3022	19891	2.33557	1	0.321942	0.317984
GOTERM_BP_FAT	GO:0002683~negative regulation of immune system process	5	13.8889	0.0115179	PIRA1, LILRA6, IL33, CD80, EZR	31	592	19891	5.4193	1	0.337405	0.333258
GOTERM_BP_FAT	GO:0051248~negative regulation of protein metabolic process	7	19.4444	0.0115414	ERRFI1, GADD45A, MAP1A, LIF, EZR, STFA2, STFA3	31	1294	19891	3.47103	1	0.337405	0.333258
GOTERM_BP_FAT	GO:0030031~cell projection assembly	5	13.8889	0.0120539	AVIL, CCDC63, EZR, RAP1GAP, EPHA2	31	600	19891	5.34704	1	0.339847	0.33567
GOTERM_BP_FAT	GO:0033365~protein localization to organelle	6	16.6667	0.0129605	IL33, GJA1, IMMP2L, MAP1A, LIF, EZR	31	950	19891	4.0525	1	0.339847	0.33567
GOTERM_BP_FAT	GO:0008283~cell proliferation	9	25	0.0132374	TGM1, IL33, ERRFI1, GJA1, CD80, FABP7, LIF, RAP1GAP, EPHA2	31	2181	19891	2.64778	1	0.339847	0.33567
GOTERM_BP_FAT	GO:0009966~regulation of signal transduction	11	30.5556	0.0135018	TMEM25, ABCA1, ERRFI1, CCL22, GADD45A, LIF, EZR, KLF2, S100A8, RAP1GAP, EPHA2	31	3135	19891	2.25139	1	0.339847	0.33567
GOTERM_BP_FAT	GO:0051641~cellular localization	11	30.5556	0.0135018	ABCA1, IL33, GJA1, IMMP2L, MAP1A, LIF, ALYREF2, EZR, RAP1GAP, RHOB, EPHA2	31	3135	19891	2.25139	1	0.339847	0.33567
GOTERM_BP_FAT	GO:0030030~cell projection organization	8	22.2222	0.013623	GJA1, AVIL, MAP1A, CCDC63, LIF, EZR, RAP1GAP, EPHA2	31	1753	19891	2.92822	1	0.339847	0.33567
GOTERM_BP_FAT	GO:0033036~macromolecule localization	11	30.5556	0.0138864	ABCA1, IL33, GJA1, IMMP2L, FABP7, MAP1A, LIF, ALYREF2, EZR, RHOB, EPHA2	31	3148	19891	2.24209	1	0.341861	0.337658
GOTERM_BP_FAT	GO:0009605~response to external stimulus	11	30.5556	0.0145875	ABCA1, IL33, GJA1, CCL22, GADD45A, CD80, FABP7, MT2, TREM1, S100A8, EPHA2	31	3171	19891	2.22583	1	0.346639	0.342378
GOTERM_BP_FAT	GO:0007399~nervous system development	10	27.7778	0.0148216	IL33, GJA1, IMMP2L, FABP7, AVIL, MAP1A, LIF, S100A8, RAP1GAP, EPHA2	31	2691	19891	2.38441	1	0.346639	0.342378
GOTERM_BP_FAT	GO:0015031~protein transport	8	22.2222	0.0156492	ABCA1, IL33, GJA1, IMMP2L, MAP1A, ALYREF2, EZR, RHOB	31	1801	19891	2.85017	1	0.349653	0.345355
GOTERM_BP_FAT	GO:0048585~negative regulation of response to stimulus	8	22.2222	0.015962	TMEM25, IL33, ERRFI1, GJA1, FABP7, LIF, EZR, EPHA2	31	1808	19891	2.83914	1	0.349653	0.345355
GOTERM_BP_FAT	GO:0000226~microtubule cytoskeleton organization	5	13.8889	0.0160157	GJA1, GADD45A, MAP1A, CCDC63, EZR	31	653	19891	4.91306	1	0.349653	0.345355
GOTERM_BP_FAT	GO:0008104~protein localization	10	27.7778	0.0160929	ABCA1, IL33, GJA1, IMMP2L, MAP1A, LIF, ALYREF2, EZR, RHOB, EPHA2	31	2727	19891	2.35293	1	0.349653	0.345355
GOTERM_BP_FAT	GO:0098609~cell-cell adhesion	6	16.6667	0.0162765	CD80, EZR, S100A8, RAP1GAP, STFA2, STFA3	31	1006	19891	3.82691	1	0.349653	0.345355
GOTERM_BP_FAT	GO:0051674~localization of cell	8	22.2222	0.0171166	IL33, GJA1, CCL22, GADD45A, TREM1, S100A8, RHOB, EPHA2	31	1833	19891	2.80042	1	0.349653	0.345355
GOTERM_BP_FAT	GO:0048870~cell motility	8	22.2222	0.0171166	IL33, GJA1, CCL22, GADD45A, TREM1, S100A8, RHOB, EPHA2	31	1833	19891	2.80042	1	0.349653	0.345355
GOTERM_BP_FAT	GO:0065009~regulation of molecular function	10	27.7778	0.0171375	ERRFI1, GJA1, CCL22, GADD45A, LIF, S100A8, RAP1GAP, STFA2, EPHA2, STFA3	31	2755	19891	2.32902	1	0.349653	0.345355
GOTERM_BP_FAT	GO:0030334~regulation of cell migration	6	16.6667	0.0172538	IL33, GJA1, GADD45A, TREM1, RHOB, EPHA2	31	1021	19891	3.77069	1	0.349653	0.345355
GOTERM_BP_FAT	GO:0009892~negative regulation of metabolic process	11	30.5556	0.0174899	EXD1, IL33, ERRFI1, GJA1, GADD45A, MAP1A, LIF, EZR, KLF2, STFA2, STFA3	31	3258	19891	2.16639	1	0.349653	0.345355
GOTERM_BP_FAT	GO:0051649~establishment of localization in cell	9	25	0.0175341	ABCA1, IL33, GJA1, IMMP2L, MAP1A, ALYREF2, EZR, RAP1GAP, RHOB	31	2292	19891	2.51955	1	0.349653	0.345355
GOTERM_BP_FAT	GO:2000145~regulation of cell motility	6	16.6667	0.0216346	IL33, GJA1, GADD45A, TREM1, RHOB, EPHA2	31	1082	19891	3.55811	1	0.395272	0.390413
GOTERM_BP_FAT	GO:1901701~cellular response to oxygen-containing compound	7	19.4444	0.0216921	ABCA1, ERRFI1, GJA1, CD80, EZR, KLF2, RHOB	31	1487	19891	3.02052	1	0.395272	0.390413
GOTERM_BP_FAT	GO:0045184~establishment of protein localization	8	22.2222	0.022115	ABCA1, IL33, GJA1, IMMP2L, MAP1A, ALYREF2, EZR, RHOB	31	1929	19891	2.66105	1	0.395272	0.390413
GOTERM_BP_FAT	GO:0007010~cytoskeleton organization	7	19.4444	0.0238989	GJA1, GADD45A, AVIL, MAP1A, CCDC63, EZR, RHOB	31	1520	19891	2.95494	1	0.406566	0.401568
GOTERM_BP_FAT	GO:0071310~cellular response to organic substance	10	27.7778	0.0239187	LILRA6, ABCA1, IL33, ERRFI1, GJA1, CCL22, CD80, EZR, KLF2, RAP1GAP	31	2911	19891	2.20421	1	0.406566	0.401568
GOTERM_BP_FAT	GO:0031324~negative regulation of cellular metabolic process	10	27.7778	0.0239677	IL33, ERRFI1, GJA1, GADD45A, MAP1A, LIF, EZR, KLF2, STFA2, STFA3	31	2912	19891	2.20345	1	0.406566	0.401568
GOTERM_BP_FAT	GO:0051336~regulation of hydrolase activity	6	16.6667	0.0241201	CCL22, S100A8, RAP1GAP, STFA2, EPHA2, STFA3	31	1113	19891	3.459	1	0.406566	0.401568
GOTERM_BP_FAT	GO:0006464~cellular protein modification process	12	33.3333	0.0248096	ABCA1, TGM1, ERRFI1, CCL22, GADD45A, CD80, LIF, EZR, S100A8, STFA2, EPHA2, STFA3	31	3962	19891	1.9434	1	0.412229	0.407162
GOTERM_BP_FAT	GO:0036211~protein modification process	12	33.3333	0.0248968	ABCA1, TGM1, ERRFI1, CCL22, GADD45A, CD80, LIF, EZR, S100A8, STFA2, EPHA2, STFA3	31	3964	19891	1.94242	1	0.412229	0.407162
GOTERM_BP_FAT	GO:0010033~response to organic substance	12	33.3333	0.0254693	LILRA6, ABCA1, IL33, ERRFI1, GJA1, CCL22, CD80, EZR, KLF2, S100A8, RAP1GAP, EPHA2	31	3977	19891	1.93607	1	0.414374	0.409281
GOTERM_BP_FAT	GO:0044087~regulation of cellular component biogenesis	6	16.6667	0.0261685	ABCA1, GJA1, AVIL, EZR, RAP1GAP, EPHA2	31	1137	19891	3.38599	1	0.418473	0.413328
GOTERM_BP_FAT	GO:0001932~regulation of protein phosphorylation	7	19.4444	0.0267748	ERRFI1, CCL22, GADD45A, CD80, LIF, EZR, EPHA2	31	1560	19891	2.87918	1	0.420972	0.415797
GOTERM_BP_FAT	GO:0050790~regulation of catalytic activity	8	22.2222	0.0272746	ERRFI1, CCL22, GADD45A, S100A8, RAP1GAP, STFA2, EPHA2, STFA3	31	2013	19891	2.55001	1	0.424598	0.419378
GOTERM_BP_FAT	GO:0051050~positive regulation of transport	6	16.6667	0.0275048	ABCA1, GJA1, LIF, EZR, S100A8, RAP1GAP	31	1152	19891	3.3419	1	0.424598	0.419378
GOTERM_BP_FAT	GO:0000902~cell morphogenesis	6	16.6667	0.0276862	GJA1, MAP1A, EZR, KLF2, RHOB, EPHA2	31	1154	19891	3.33611	1	0.424598	0.419378
GOTERM_BP_FAT	GO:0040012~regulation of locomotion	6	16.6667	0.029072	IL33, GJA1, GADD45A, TREM1, RHOB, EPHA2	31	1169	19891	3.2933	1	0.439206	0.433807
GOTERM_BP_FAT	GO:0051270~regulation of cellular component movement	6	16.6667	0.029449	IL33, GJA1, GADD45A, TREM1, RHOB, EPHA2	31	1173	19891	3.28207	1	0.439206	0.433807
GOTERM_BP_FAT	GO:0030162~regulation of proteolysis	5	13.8889	0.029678	IL33, MAP1A, S100A8, STFA2, STFA3	31	789	19891	4.06619	1	0.439206	0.433807
GOTERM_BP_FAT	GO:0051130~positive regulation of cellular component organization	7	19.4444	0.030282	ABCA1, GJA1, AVIL, LIF, EZR, RAP1GAP, EPHA2	31	1605	19891	2.79845	1	0.439206	0.433807
GOTERM_BP_FAT	GO:0040011~locomotion	8	22.2222	0.032102	IL33, GJA1, CCL22, GADD45A, TREM1, S100A8, RHOB, EPHA2	31	2082	19891	2.4655	1	0.458495	0.452858
GOTERM_BP_FAT	GO:0001817~regulation of cytokine production	5	13.8889	0.0339249	IL33, ERRFI1, EZR, KLF2, EPHA2	31	823	19891	3.89821	1	0.473682	0.467859
GOTERM_BP_FAT	GO:1901700~response to oxygen-containing compound	8	22.2222	0.0362699	ABCA1, ERRFI1, GJA1, CD80, EZR, KLF2, S100A8, RHOB	31	2136	19891	2.40317	1	0.495336	0.489247
GOTERM_BP_FAT	GO:0031344~regulation of cell projection organization	5	13.8889	0.0382356	AVIL, LIF, EZR, RAP1GAP, EPHA2	31	855	19891	3.75231	1	0.514668	0.508341
GOTERM_BP_FAT	GO:0042325~regulation of phosphorylation	7	19.4444	0.0393448	ERRFI1, CCL22, GADD45A, CD80, LIF, EZR, EPHA2	31	1707	19891	2.63123	1	0.525178	0.518723
GOTERM_BP_FAT	GO:0030155~regulation of cell adhesion	5	13.8889	0.0403618	CD80, LIF, TREM1, RAP1GAP, EPHA2	31	870	19891	3.68762	1	0.52809	0.521598
GOTERM_BP_FAT	GO:0032989~cellular component morphogenesis	6	16.6667	0.041075	GJA1, MAP1A, EZR, KLF2, RHOB, EPHA2	31	1283	19891	3.00068	1	0.53369	0.52713
GOTERM_BP_FAT	GO:0048646~anatomical structure formation involved in morphogenesis	6	16.6667	0.0417805	GJA1, GADD45A, LIF, KLF2, RHOB, EPHA2	31	1289	19891	2.98671	1	0.535003	0.528426
GOTERM_BP_FAT	GO:0007017~microtubule-based process	5	13.8889	0.0422591	GJA1, GADD45A, MAP1A, CCDC63, EZR	31	883	19891	3.63332	1	0.535003	0.528426
GOTERM_BP_FAT	GO:0045595~regulation of cell differentiation	8	22.2222	0.042831	PIRA1, LILRA6, IL33, ERRFI1, GJA1, AVIL, LIF, RAP1GAP	31	2213	19891	2.31955	1	0.535003	0.528426
GOTERM_BP_FAT	GO:0048584~positive regulation of response to stimulus	9	25	0.0434582	IL33, GJA1, CCL22, GADD45A, LIF, EZR, TREM1, KLF2, S100A8	31	2714	19891	2.12778	1	0.535003	0.528426
GOTERM_BP_FAT	GO:0046907~intracellular transport	7	19.4444	0.0435427	ABCA1, IL33, IMMP2L, MAP1A, ALYREF2, EZR, RHOB	31	1749	19891	2.56805	1	0.535003	0.528426
GOTERM_BP_FAT	GO:0032270~positive regulation of cellular protein metabolic process	7	19.4444	0.0437496	IL33, CCL22, GADD45A, CD80, LIF, EZR, S100A8	31	1751	19891	2.56511	1	0.535003	0.528426
GOTERM_BP_FAT	GO:0007049~cell cycle	7	19.4444	0.0448987	TGM1, EXD1, GJA1, GADD45A, LIF, EZR, RHOB	31	1762	19891	2.5491	1	0.54549	0.538784
GOTERM_BP_FAT	GO:0032101~regulation of response to external stimulus	5	13.8889	0.0490585	IL33, GJA1, FABP7, TREM1, S100A8	31	927	19891	3.46087	1	0.58464	0.577453
GOTERM_BP_DIRECT	GO:0007155~cell adhesion	8	6.15385	0.0479426	KLRA2, NEDD9, ITGB7, ITGAL, L1CAM, CELSR3, EPHA2, RHOB	111	600	19984	2.40048	1	1	1
Down
Category	Term	Count	%	PValue	Genes	List Total	Pop Hits	Pop Total	Fold Enrichment	Bonferroni	Benjamini	FDR
GOTERM_BP_DIRECT	GO:0051607~defense response to virus	14	15.2174	1.73247e-11	ZBP1, GBP7, RSAD2, IFI204, MX2, ISG15, DDX60, IFIT1, IFI44L, IFIT3, IFIT2, CXCL10, ITGAX, OASL2	81	247	19984	13.9839	1.22486e-08	1.22485e-08	1.20233e-08
GOTERM_BP_DIRECT	GO:0009617~response to bacterium	13	14.1304	1.80811e-09	TRIM30A, NOS2, IFI204, MX2, IFI44, ISG15, IFIT1, IFIT3, FCGR1, CXCL10, FABP4, RGS1, CCL2	81	291	19984	11.0217	1.27833e-06	6.39168e-07	6.27415e-07
GOTERM_BP_DIRECT	GO:0009615~response to virus	8	8.69565	1.39631e-07	RSAD2, MX2, ISG15, DDX60, IFIT1, IFIT3, IFIT2, OASL2	81	99	19984	19.9367	9.87144e-05	3.29064e-05	3.23013e-05
GOTERM_BP_DIRECT	GO:0045071~negative regulation of viral genome replication	6	6.52174	3.51527e-06	RSAD2, IFI204, CCL5, MX2, ISG15, OASL2	81	58	19984	25.5223	0.00248222	0.000621324	0.0006099
GOTERM_BP_DIRECT	GO:0002376~immune system process	12	13.0435	8.55094e-06	FCGR1, ZBP1, GBP7, RSAD2, IFI204, CLEC4N, SLAMF7, IFIT1, MCOLN2, IFIT3, IFIT2, OASL2	81	532	19984	5.56502	0.00602731	0.0012091	0.00118687
GOTERM_BP_DIRECT	GO:0045087~innate immune response	13	14.1304	1.85728e-05	ZBP1, TRIM30A, RSAD2, IFI204, CLEC4N, MX2, IFIT1, MCOLN2, IFIT3, IFIT2, FCGR1, SLAMF7, OASL2	81	691	19984	4.64155	0.0130453	0.0021885	0.00214825
GOTERM_BP_DIRECT	GO:0070098~chemokine-mediated signaling pathway	5	5.43478	6.46691e-05	CXCL10, CCL7, CCL5, CCRL2, CCL2	81	54	19984	22.8441	0.044693	0.00653158	0.00641148
GOTERM_BP_DIRECT	GO:0071346~cellular response to interferon-gamma	6	6.52174	8.33349e-05	GBP7, CCL7, NOS2, CCL5, CCL2, GBP3	81	111	19984	13.336	0.057218	0.00707419	0.00694411
GOTERM_BP_DIRECT	GO:0035457~cellular response to interferon-alpha	4	4.34783	9.00533e-05	IFI204, IFIT1, IFIT3, IFIT2	81	22	19984	44.8575	0.061686	0.00707419	0.00694411
GOTERM_BP_DIRECT	GO:0043547~positive regulation of GTPase activity	7	7.6087	0.000121162	CCL7, RASGEF1B, RGS1, CCL5, CCL2, ARHGAP6, RGS9	81	192	19984	8.99486	0.0820998	0.00810122	0.00795226
GOTERM_BP_DIRECT	GO:0035458~cellular response to interferon-beta	5	5.43478	0.000126045	GBP7, IFI204, IFIT1, IFIT3, GBP3	81	64	19984	19.2747	0.0852634	0.00810122	0.00795226
GOTERM_BP_DIRECT	GO:0006955~immune response	10	10.8696	0.000156743	CXCL10, IL1RN, H2-T10, CCL7, CLEC4N, CCL5, CCRL2, CCL2, IFI44, IFI44L	81	494	19984	4.99425	0.104905	0.00923475	0.00906494
GOTERM_BP_DIRECT	GO:0006935~chemotaxis	6	6.52174	0.000216505	CXCL10, CCL7, CCL5, PTAFR, CCRL2, CCL2	81	136	19984	10.8845	0.141944	0.0117745	0.011558
GOTERM_BP_DIRECT	GO:0016310~phosphorylation	10	10.8696	0.000887301	MYLK2, WNK2, PLK2, ULK4, HUNK, TSSK6, FAM20C, PRKG2, CMPK2, TTBK1	81	627	19984	3.93487	0.466129	0.0448087	0.0439848
GOTERM_BP_DIRECT	GO:0006954~inflammatory response	8	8.69565	0.00102843	CXCL10, IL1RN, CCL7, NOS2, CCL5, PTAFR, CCRL2, CCL2	81	395	19984	4.99678	0.516872	0.0484733	0.047582
GOTERM_BP_DIRECT	GO:0071356~cellular response to tumor necrosis factor	5	5.43478	0.00281296	FABP4, CCL7, CCL5, CCL2, GBP3	81	146	19984	8.44918	0.863518	0.124298	0.122012
GOTERM_BP_DIRECT	GO:0030593~neutrophil chemotaxis	4	4.34783	0.0042114	CXCL10, CCL7, CCL5, CCL2	81	81	19984	12.1835	0.949397	0.16289	0.159895
GOTERM_BP_DIRECT	GO:0030335~positive regulation of cell migration	6	6.52174	0.00450363	CXCL10, CCL7, GPNMB, CCL5, ITGAX, ACP5	81	269	19984	5.50296	0.95888	0.16289	0.159895
GOTERM_BP_DIRECT	GO:0006468~protein phosphorylation	9	9.78261	0.00460791	MYLK2, WNK2, PLK2, ULK4, HUNK, TSSK6, FAM20C, PRKG2, TTBK1	81	654	19984	3.39517	0.961815	0.16289	0.159895
GOTERM_BP_DIRECT	GO:0045732~positive regulation of protein catabolic process	4	4.34783	0.00582765	TRIM30A, HECW2, PLK2, NEDD4L	81	91	19984	10.8447	0.983953	0.18728	0.183836
GOTERM_BP_DIRECT	GO:0006869~lipid transport	4	4.34783	0.0341631	APOL9B, APOL9A, SLC43A3, ABCG2	81	177	19984	5.5755	1	0.716378	0.703205
GOTERM_BP_DIRECT	GO:0032496~response to lipopolysaccharide	4	4.34783	0.0407905	NOS2, PTAFR, ACP5, ABCG2	81	190	19984	5.19402	1	0.763116	0.749085
GOTERM_BP_DIRECT	GO:0050830~defense response to Gram-positive bacterium	4	4.34783	0.0418639	GBP7, ACP5, IL7R, GBP3	81	192	19984	5.13992	1	0.763116	0.749085
