# Supplementary material for: Bosutinib Stimulates Macrophage Survival, Phagocytosis, and Intracellular Killing of Bacteria
Source: ACS Infect Dis. 2024 Apr 11;10(5):1725–38. doi: 10.1021/acsinfecdis.4c00086 (PMC11091880; doi:10.1021/acsinfecdis.4c00086)
Supplement: Supplementary file 4 — id4c00086_si_004.xlsx [file id4c00086_si_004.xlsx]

## Sheet: Supplementary data 3.xlsx
	logFC	logCPM	LR	PValue	RB_EF1	RB_EF2	RB_EF3	RB_EF4	RB_EF_BOS1	RB_EF_BOS2	RB_EF_BOS3	RB_EF_BOS4
Slc39a2	-2.60505	1.3831	34.8476	3.57e-09	2.45519	1.88885	2.31037	2.04533	0.898802	0.340541	0.293658	0.913689		K14709
Gbp3	-2.54573	1.46319	36.4609	1.56e-09	2.45519	1.97405	2.16807	2.4143	1.10614	0.84695	0.293658	0.528		K20899
Il7r	-2.52588	3.41578	66.5926	3.34e-16	3.51025	4.17963	4.74724	4.05644	1.72481	2.32004	1.891	1.86852		K05072
Rsad2	-2.52316	4.10678	35.0279	3.25e-09	5.90942	4.00845	3.78787	4.60509	2.06001	2.98587	2.52121	2.37805		K15045
Ifit3	-2.31409	2.77464	18.7328	1.5e-05	4.40445	1.97405	2.37659	3.87908	2.06001	1.64609	1.2354	1.34866		K24849
Slamf7	-2.23622	1.6329	25.1757	5.23e-07	2.78879	2.13068	2.66853	1.66235	0.365325	1.22105	0.928258	0.913689		K06733
Abcg2	-2.12672	0.638333	14.9005	0.000113335	1.27898	1.48659	1.51782	1.5483	0	0.615852	0	0.913689		K05681
Skint7	-2.06757	1.2325	19.6045	9.52e-06	1.86772	1.48659	1.92424	2.53898	0.898802	0.615852	0.537533	0.913689		-
Pyhin1	-2.06222	3.16419	52.4289	4.46e-13	3.85315	3.76722	3.46163	4.25128	1.84541	2.59894	2.05673	1.57951
Ccrl2	-2.06065	2.47334	26.0463	3.33e-07	3.7256	2.33774	2.72044	3.47311	1.84541	1.64609	1.48849	1.0737
Gpnmb	-2.02919	9.90595	284.269	8.82e-64	10.621	10.3639	10.7456	10.6456	8.83023	8.49137	8.29304	8.52711
Apol9a	-1.99857	2.01373	27.2122	1.82e-07	3.02386	2.13068	2.95522	2.5975	1.28739	1.04609	0.746083	1.68241
Cmpk2	-1.99022	2.22373	21.0136	4.56e-06	3.60995	2.46092	2.01018	3.03873	1.44839	1.04609	1.48849	1.46869
Ifi44l	-1.92938	1.72944	18.0957	2.1e-05	2.65514	2.13068	1.83286	2.90611	1.10614	1.76387	0.293658	0.913689
Ddx60	-1.84772	2.57574	33.5984	6.77e-09	3.58566	2.99707	2.77055	3.44151	1.59321	2.06859	1.80041	1.34866
Mx2	-1.78572	4.0077	32.1659	1.42e-08	5.00823	4.08705	3.81199	5.18455	3.03638	2.5341	3.15398	3.05169
Apol9b	-1.77419	1.23113	16.5729	4.68e-05	2.09118	2.05449	1.39541	2.12706	0.365325	1.37706	0.746083	0.733695
Ifit1	-1.72672	3.91679	29.1593	6.67e-08	5.22813	3.79089	3.92693	4.6747	2.62926	3.03355	3.19011	2.75383
Dact3	-1.6998	0.402556	8.00671	0.00466043	1.50299	1.08842	0.94994	1.13944	0.656583	0	0.928258	0
Acp5	-1.68597	0.908528	8.76619	0.00306866	2.40055	1.36568	1.26164	0.97259	0.898802	0.84695	0.293658	0.733695
Gbp1	-1.63666	1.06104	12.9034	0.000327985	1.94612	1.59815	1.39541	2.04533	1.28739	0.84695	0.293658	0.733695
Gm3558	-1.62666	0.744588	9.24579	0.00236038	1.15242	1.08842	1.83286	1.76804	0	1.22105	0.746083	0.288021
Fam102a	-1.61719	4.64026	76.03	2.79e-18	5.39814	5.40777	5.02006	5.06521	3.67977	3.29066	4.01122	3.59075
Slc40a1	-1.60148	3.71457	39.0941	4.04e-10	3.93232	4.34868	4.7843	4.05644	2.24678	2.7776	3.22536	2.84539
Ccl2	-1.56618	6.68889	113.578	1.61e-26	7.55065	6.79068	7.26723	7.38169	5.57543	5.66634	5.91578	5.63262
Pira11	-1.55349	1.51071	6.95933	0.0083383	2.15859	2.20306	2.81898	0.97259	1.9567	0.84695	1.08999	0
Rgs9	-1.5173	0.794569	9.09336	0.00256539	1.15242	1.48659	2.01018	1.28897	0.898802	0.84695	0.537533	0.528
Eno4	-1.50291	0.304295	6.08862	0.0136055	1.27898	0.92686	0.764554	1.28897	0.656583	0.615852	0	0.528
AU022793	-1.4764	2.77991	30.8133	2.84e-08	3.63383	3.18748	3.03938	3.50403	1.9567	2.241	2.05673	2.10918
AW011738	-1.47625	2.35017	12.1389	0.000493797	3.58566	2.33774	2.50054	2.99587	2.41213	1.97399	1.2354	1.0737
Slc22a21	-1.47593	0.953791	9.18293	0.00244283	1.78481	1.08842	1.92424	1.66235	0.656583	0	0.746083	1.34866
Hunk	-1.47353	1.59395	17.3397	3.13e-05	2.40055	1.97405	2.37659	2.12706	0.656583	1.22105	1.48849	1.21772
Hecw2	-1.46535	1.40131	13.5301	0.000234772	1.50299	2.20306	2.24098	2.20441	0.365325	1.04609	1.36749	1.21772
Peg12	-1.45864	1.19533	12.6644	0.000372681	1.78481	2.20306	1.63065	1.76804	0.898802	1.04609	0.746083	1.0737
Arhgap6	-1.43556	0.526549	6.84145	0.00890666	0.860164	1.36568	1.11419	1.66235	0.365325	0.615852	0.746083	0.528
E030011O05Rik	-1.43207	0.638195	7.48415	0.00622443	1.39533	1.36568	1.63065	0.97259	0.656583	0	1.08999	0.528
Ccl7	-1.42964	2.50374	21.7275	3.14e-06	3.51025	2.6796	3.03938	2.95168	1.59321	2.241	1.97624	1.68241
Mcoln2	-1.41103	2.65458	16.0993	6.01e-05	3.63383	2.95578	2.86584	3.3077	2.75776	1.51784	1.36749	2.10918
Nedd4l	-1.39519	1.89605	13.0097	0.000309879	2.15859	3.11431	2.55874	1.86651	1.28739	1.37706	1.60013	1.46869
4930555G01Rik	-1.37698	0.888999	6.96183	0.00832668	0.688345	1.48659	1.7353	2.12706	0.365325	0.615852	0.928258	1.0737
Nxpe4	-1.37457	0.495791	6.003	0.0142816	1.15242	1.59815	1.11419	0.97259	0.365325	0.615852	0	1.0737
Gbp7	-1.3657	3.91978	39.3122	3.61e-10	4.74868	4.26663	4.41051	4.33965	2.62926	3.47467	3.38974	3.01272
Pcdhga6	-1.35345	1.33688	9.07398	0.00259272	1.50299	2.27197	2.09128	1.95869	0.898802	1.22105	1.70374	0
Edaradd	-1.34223	1.86417	15.262	9.36e-05	2.40055	2.13068	2.37659	2.85904	1.72481	1.04609	1.70374	1.21772
Ifi44	-1.3343	5.82353	65.8245	4.93e-16	6.54106	5.9396	6.17557	6.62819	5.11753	5.22781	5.00687	4.68639
Ptafr	-1.33217	3.5887	27.6124	1.48e-07	4.36218	3.81418	3.92693	4.30495	3.08619	2.98587	2.13296	3.16265
Wnk2	-1.30997	0.464976	5.42244	0.0198795	1.60317	1.2337	0.94994	0.783892	0.656583	0.340541	0.746083	0.528
Prkg2	-1.30829	0.866089	7.39298	0.00654789	1.15242	1.59815	2.01018	1.28897	1.10614	0.615852	0.928258	0.528
Acsf2	-1.30404	0.954103	6.56968	0.0103731	2.22299	1.2337	0.94994	1.66235	1.10614	0.615852	0.928258	0.733695
Ccl5	-1.30386	5.13355	7.09974	0.00770952	6.77114	4.36455	4.61634	5.46944	5.32882	3.20995	3.64535	4.30611
Plk2	-1.28583	5.99378	94.0572	3.07e-22	6.30858	6.38679	6.85313	6.42506	5.04383	5.45494	5.21409	5.13953
Ulk4	-1.26873	0.842997	7.13127	0.00757511	1.27898	1.2337	1.51782	1.95869	0.898802	0.84695	0.928258	0.528
E130102H24Rik	-1.25182	0.744009	6.13524	0.0132513	1.15242	1.79831	1.63065	0.97259	0.656583	0.84695	1.08999	0.288021
Nos2	-1.24457	6.46315	30.4479	3.43e-08	7.40905	6.84541	6.54659	6.9022	6.33671	5.52334	5.62379	5.0653
Oasl2	-1.24393	5.32337	43.5574	4.12e-11	6.18471	5.423	5.54405	5.9899	4.58819	4.90781	4.36735	4.45888
Opn1sw	-1.24206	0.637506	5.58183	0.0181477	1.50299	0.92686	1.63065	1.13944	0	0.340541	0.928258	1.0737
Clec4n	-1.2362	4.30358	23.5398	1.22e-06	4.02555	4.82065	5.43951	4.63334	3.43267	3.72755	3.72139	3.56404
Cyfip2	-1.21805	1.21147	4.86257	0.0274455	2.74561	1.08842	1.26164	1.42445	0.898802	1.37706	1.08999	0.733695
Zfp934	-1.21225	1.28762	4.3276	0.037499	0.49326	2.05449	1.51782	2.76004	0.365325	1.37706	1.36749	1.0737
Zfp383	-1.20994	2.43786	20.995	4.6e-06	2.94968	3.03722	2.91122	2.99587	1.44839	2.32004	1.60013	2.24987
Olfr1444	-1.20633	0.718047	5.87141	0.0153887	1.39533	1.08842	1.83286	1.13944	0.365325	0.84695	0.746083	0.913689
Mylk2	-1.20163	0.977009	6.47814	0.0109209	2.09118	1.08842	1.51782	1.5483	1.10614	1.22105	0.746083	0.528
Slc43a3	-1.18542	0.612555	4.97598	0.0257016	1.01368	1.36568	0.94994	1.76804	0.365325	1.04609	0.293658	0.913689
Rab15	-1.18023	0.610901	5.10382	0.0238733	1.60317	0.92686	1.51782	0.97259	0.365325	0.84695	0.928258	0.528
Fabp4	-1.17296	2.2676	9.56202	0.00198644	2.74561	1.97405	2.95522	3.27221	2.24678	1.04609	1.70374	2.10918
Plxdc1	-1.17288	1.46449	10.9091	0.000956941	1.78481	2.27197	2.01018	2.12706	1.10614	1.04609	1.36749	1.34866
Zbp1	-1.16611	5.57034	43.8885	3.48e-11	6.37031	5.65355	5.75166	6.26728	5.05638	4.99471	4.77674	4.69872
Rasgef1b	-1.15888	5.92022	114.454	1.04e-26	6.41579	6.379	6.35461	6.42909	5.38958	5.27816	5.29097	4.9668
Mnda	-1.1541	4.28721	15.0205	0.000106352	5.30452	3.96748	4.39462	5.01242	4.04974	3.91746	3.03981	3.42256
Cd33	-1.15097	5.22248	54.5635	1.51e-13	5.58738	5.67915	5.86555	5.64617	4.95279	4.12981	4.48837	4.54333
Ptprn	-1.14451	1.75314	7.84894	0.00508504	2.94968	2.13068	1.63065	2.12706	1.59321	1.64609	1.2354	1.34866
Il1rn	-1.13973	6.71877	38.8814	4.5e-10	6.60589	7.17723	7.67664	7.12246	5.58412	6.41158	6.00469	6.0436
Cxx1b	-1.13887	2.12796	11.0357	0.000893725	3.02386	2.20306	2.43989	2.81039	1.72481	2.241	1.2354	1.68241
Aoah	-1.13204	4.01396	20.5081	5.94e-06	4.81285	4.16159	4.47238	4.42292	3.9724	3.20995	2.82682	3.42256
Ifit2	-1.12711	4.19841	19.6373	9.36e-06	5.13915	4.30002	4.17034	4.81694	2.9313	3.75626	3.69649	3.765
Ifi204	-1.12418	6.62626	25.0393	5.62e-07	7.56003	6.45507	6.6606	7.37543	6.41187	5.88358	5.65644	5.74388
Trim30a	-1.12399	5.78787	48.2834	3.69e-12	6.48307	6.0119	5.86555	6.52644	5.30798	5.19672	5.01696	4.97696
Bbs1	-1.12031	1.63881	10.0934	0.00148797	2.34376	1.79831	2.31037	2.27782	1.59321	1.64609	0.746083	1.46869
Gpr124	-1.11793	0.371072	3.92284	0.0476342	0.860164	1.2337	1.26164	0.97259	0.365325	0.615852	0.537533	0.733695
Ttbk1	-1.11637	0.370978	3.90119	0.0482519	1.15242	1.2337	0.94994	0.97259	0.365325	0.84695	0.746083	0.288021
Isg15	-1.11361	5.77738	26.525	2.6e-07	6.74397	5.59424	5.77639	6.49984	5.29744	5.11041	4.9967	5.07479
B230312C02Rik	-1.09865	2.25948	10.7539	0.00104061	2.70108	2.82429	2.24098	3.1985	2.41213	1.37706	1.891	1.68241
Lpar2	-1.08803	0.467225	4.04743	0.0442387	1.15242	0.92686	1.39541	1.13944	0.898802	0.84695	0.537533	0.288021
Gm15708	-1.08296	0.978845	5.13154	0.0234949	1.27898	0.92686	2.01018	1.95869	1.28739	0.615852	1.08999	0.733695
Cldn11	-1.07062	2.75693	17.6829	2.61e-05	3.45769	3.22272	2.99791	3.23583	1.9567	2.66098	2.05673	2.4381
Itgax	-1.05422	1.28546	7.88849	0.00497504	2.02047	1.88885	1.63065	1.86651	1.10614	1.37706	1.08999	1.0737
Rgs1	-1.05299	5.88295	71.1456	3.32e-17	6.50913	6.16015	6.32976	6.27627	4.95279	5.50655	5.23153	5.32591
Zfp707	-1.04604	1.63824	7.89333	0.00496174	2.09118	2.20306	2.50054	1.86651	1.28739	1.76387	1.80041	0.528
Hap1	-1.04471	1.85242	9.0136	0.00267978	2.65514	2.46092	1.83286	2.4143	1.72481	1.97399	1.08999	1.46869
Cp	-1.03894	3.93212	23.6396	1.16e-06	4.72663	4.26663	4.2782	4.15715	3.67977	3.47467	3.19011	3.19781
H2-T10	-1.03814	0.954868	5.7129	0.0168407	1.78481	1.48659	1.63065	1.28897	1.10614	0.615852	1.08999	0.913689
A530032D15Rik	-1.03565	1.95083	6.79415	0.0091457	3.05956	2.13068	1.63065	2.5975	1.44839	1.64609	1.60013	1.86852
Ccdc120	-1.02648	1.02077	5.73273	0.0166516	1.60317	1.36568	1.63065	1.86651	1.44839	0.615852	1.08999	0.733695
Tssk6	-1.02328	1.21394	5.3569	0.0206405	2.28464	1.48659	1.11419	1.95869	1.10614	1.37706	1.08999	0.913689
Cryz	-1.0121	3.5024	22.1323	2.54e-06	3.79078	3.81418	4.11323	4.07715	3.26981	2.5341	3.22536	2.88908
Cxcl10	-1.0118	0.865496	4.46707	0.0345542	1.15242	1.97405	1.11419	1.5483	0.656583	1.04609	0.537533	1.21772
Fcgr1	-1.00962	5.55941	35.2262	2.94e-09	6.2285	5.71671	5.60746	6.27178	5.16466	4.95811	4.77674	4.99707
Fam20c	-1.00608	6.8043	53.6234	2.43e-13	7.44155	6.98023	7.1252	7.32869	6.55581	5.98409	6.09798	6.14167
Exd1	1.015	0.721715	3.91189	0.0479455	0	1.2337	0.94994	0.97259	0.656583	1.87275	1.36749	1.34866
Cd80	1.01666	6.59996	86.7961	1.2e-20	6.30115	5.91826	5.84816	6.01695	6.9977	7.13174	6.97541	6.96533
Sh2d5	1.0321	3.29206	18.7217	1.51e-05	2.78879	3.11431	2.86584	2.5975	3.13433	4.08524	3.76995	3.87772
Errfi1	1.04362	6.05919	41.8199	1e-10	5.72715	5.46775	5.30146	5.40536	6.89315	6.07805	6.43181	6.43485
Bzrap1	1.04704	2.06502	11.0136	0.00090446	1.78481	2.05449	1.92424	1.28897	2.15642	2.88549	2.87201	2.31538
Ccl22	1.04733	2.3566	7.83519	0.00512388	2.40055	2.05449	1.63065	1.95869	3.64696	2.15737	2.68209	2.65607
U90926	1.06002	1.23335	5.83434	0.0157163	1.39533	1.2337	1.39541	0.311026	1.10614	1.64609	2.34011	1.86852
Map1a	1.0822	1.68432	11.0309	0.000896056	1.86772	1.36568	1.11419	1.42445	2.41213	2.241	2.05673	2.31538
Cd300e	1.08604	3.63987	24.1309	9e-07	3.09441	3.03722	3.33414	3.08037	3.54379	4.37164	4.36735	4.02206
Ezr	1.09328	6.37069	128.517	8.65e-30	5.86974	5.65355	5.72649	5.77219	6.73041	6.9197	6.86519	6.73933
Fam43a	1.10076	1.83518	7.01295	0.00809223	1.60317	2.27197	0.94994	1.13944	2.56045	2.32004	1.70374	2.80034
Rap1gap	1.12055	0.844382	5.36672	0.0205246	0.49326	1.2337	0.551783	1.13944	0.898802	1.64609	1.97624	1.21772
Ccdc63	1.12084	0.438332	4.45142	0.0348722	0.688345	0.536617	0.764554	0.566747	1.28739	1.37706	1.08999	0.913689
BC049352	1.12504	0.913749	5.71854	0.0167867	0.688345	1.08842	0.94994	0.97259	1.10614	1.64609	2.13296	1.0737
Abca1	1.1307	3.52143	10.0005	0.00156496	3.81187	2.51877	2.16807	2.95168	4.60537	3.40386	3.86242	3.96196
Tmem238	1.1392	1.42203	8.99116	0.00271289	1.27898	1.59815	0.764554	1.28897	2.06001	1.51784	1.97624	2.37805
Mt2	1.14442	8.58932	47.7696	4.79e-12	7.49957	8.11711	8.05832	7.95609	8.32715	9.27051	9.24209	9.15029
1100001G20Rik	1.17609	0.86852	5.76941	0.0163075	0.49326	1.48659	0.764554	0.566747	0.898802	2.06859	1.48849	1.46869
Il33	1.18173	4.56981	8.79853	0.00301473	4.80235	3.29073	3.4308	3.75603	5.9156	3.81202	5.13288	4.61012
Alyref2	1.20846	1.08305	7.88199	0.00499295	1.27898	0.92686	0.764554	0.97259	0.898802	2.06859	1.97624	1.68241
Fabp7	1.22125	3.13172	17.6312	2.68e-05	2.28464	2.86946	2.81898	2.34767	2.9848	3.89181	4.16437	3.29845
Slc2a12	1.22218	0.959556	6.86483	0.00879085	1.01368	1.08842	0	1.28897	1.59321	1.76387	1.97624	1.0737
Tmem25	1.22235	0.957957	7.18732	0.00734205	1.39533	0.92686	0.302112	0.783892	1.72481	1.22105	1.48849	1.95328
Stfa3	1.25159	7.74731	13.2389	0.000274194	5.42576	7.35848	7.71233	6.67989	7.18648	8.53344	8.55617	8.30017
Dpep3	1.25259	0.498699	5.79525	0.0160695	0.49326	0.744893	0.764554	0.566747	0.898802	1.37706	1.36749	1.21772
Tgm1	1.26663	2.39703	9.33161	0.00225234	2.55863	0.744893	1.7353	2.12706	2.15642	3.07972	3.48007	2.80034
Lilra6	1.29953	0.775742	6.75474	0.0093499	0.49326	0.92686	0.764554	0.97259	2.15642	1.37706	1.2354	1.0737
Gadd45a	1.3188	3.15907	30.7952	2.87e-08	2.22299	2.99707	2.66853	2.27782	3.35354	3.96742	3.74588	3.74136
Lif	1.32132	7.99421	51.4516	7.34e-13	7.79926	6.89813	6.80585	7.08204	8.76674	8.40336	8.49971	8.28288
Gja1	1.33809	4.59373	67.9613	1.67e-16	3.7256	3.98811	4.05376	3.70371	4.89807	5.0304	5.34004	5.1928
Cd97	1.42191	3.55842	24.9637	5.84e-07	2.83073	3.07628	2.81898	2.65374	3.13433	4.215	4.65275	4.09849
Epha2	1.43372	2.37527	14.3679	0.000150342	1.50299	2.05449	2.16807	1.5483	1.72481	3.50881	3.19011	2.97267
Rhob	1.43761	2.98987	25.1549	5.29e-07	2.78879	2.20306	2.01018	2.27782	3.43267	4.08524	3.61909	3.08963
Immp2l	1.67364	0.498526	9.03038	0.00265529	0.688345	0	0.302112	0.97259	0.898802	1.22105	1.70374	1.21772
Avil	1.81838	2.05437	14.056	0.000177449	0.267609	1.88885	1.92424	0.97259	1.59321	2.93655	3.11691	2.93148
Trem1	1.84496	3.83941	95.2857	1.65e-22	2.91111	2.62796	3.11891	2.65374	4.44284	4.56253	4.53125	4.5296
Pira1	1.97968	2.59133	37.7474	8.05e-10	1.60317	0.92686	1.63065	2.4143	3.43267	3.47467	2.91582	3.45199
S100a8	2.09761	8.76107	401.537	2.55e-89	7.09312	7.48723	7.65179	7.24421	9.39017	9.42935	9.43134	9.53893
Klf2	2.42677	4.92594	180.841	3.17e-41	3.87336	3.22272	3.15708	3.1985	5.88779	5.62802	5.63038	5.63903
Stfa2	3.69077	2.57605	70.7684	4.02e-17	1.01368	0	1.26164	0.783892	2.56045	3.4397	4.05105	3.56404
